# Supplementary material for: Mutualism Disruption Threatens Global Plant Biodiversity: A Systematic Review
Source: PLoS One. 2013 Jun 19;8(6):e66993. doi: 10.1371/journal.pone.0066993 (PMC3686776; doi:10.1371/journal.pone.0066993)
Supplement: Dataset S1 — Vertebrate seed dispersers and pollinators. (XLS) [file pone.0066993.s003.xls]

## Sheet: All dispersers
Class	Order	Family	Genus	Species	Red List status	Sample source	Antarctic	Caribbean Islands	East Asia	Europe	Mesoamerica	North Africa	North America	North Asia	Oceania	South America	South and Southeast Asia	Sub-Saharan Africa	West and Central Asia
AVES	CAPRIMULGIFORMES	STEATORNITHIDAE	Steatornis	caripensis	LC	Wheelwright and Orians 1982		X	X		X					X
AVES	CHARADRIIFORMES	LARIDAE	Larus	ridibundus	LC	by description in Corlett 1998, taxon likely to incorporate at least occasional fruit or seeds in diet.		X	X	X	X	X	X	X	X	X	X	X	X
AVES	CICONIIFORMES	ARDEIDAE	Bubulcus	ibis	LC	by description in Corlett 1998, taxon likely to incorporate at least occasional fruit or seeds in diet.	X	X	X	X	X	X	X	X	X	X	X	X	X
AVES	COLIIFORMES	COLIIDAE	Colius	castanotus	LC	Snow 1981												X
AVES	COLIIFORMES	COLIIDAE	Colius	colius	LC	Snow 1981												X
AVES	COLIIFORMES	COLIIDAE	Colius	leucocephalus	LC	Snow 1981												X
AVES	COLIIFORMES	COLIIDAE	Colius	striatus	LC	Snow 1981												X
AVES	COLIIFORMES	COLIIDAE	Urocolius	indicus	LC	Roxburgh 2007												X
AVES	COLIIFORMES	COLIIDAE	Urocolius	macrourus	LC	McNab 2001												X
AVES	Columbiformes	Columbidae	Alectroenas	madagascariensis	LC	by description in Corlett 1998, taxon likely to incorporate at least occasional fruit or seeds in diet.												X
AVES	Columbiformes	Columbidae	Alectroenas	pulcherrima	LC	by description in Corlett 1998, taxon likely to incorporate at least occasional fruit or seeds in diet.												X
AVES	Columbiformes	Columbidae	Alectroenas	sganzini	LC	by description in Corlett 1998, taxon likely to incorporate at least occasional fruit or seeds in diet.												X
AVES	Columbiformes	Columbidae	Aplopelia	larvata	LC	by description in Corlett 1998, taxon likely to incorporate at least occasional fruit or seeds in diet.												X
AVES	Columbiformes	Columbidae	Caloenas	nicobarica	NT	by description in Corlett 1998, taxon likely to incorporate at least occasional fruit or seeds in diet.									X		X
AVES	Columbiformes	Columbidae	Chalcophaps	indica	LC	by description in Corlett 1998, taxon likely to incorporate at least occasional fruit or seeds in diet.									X		X
AVES	Columbiformes	Columbidae	Chalcophaps	stephani	LC	by description in Corlett 1998, taxon likely to incorporate at least occasional fruit or seeds in diet.									X		X
AVES	Columbiformes	Columbidae	Claravis	godefrida	CR	by description in Corlett 1998, taxon likely to incorporate at least occasional fruit or seeds in diet.										X
AVES	Columbiformes	Columbidae	Claravis	mondetoura	LC	by description in Corlett 1998, taxon likely to incorporate at least occasional fruit or seeds in diet.					X					X
AVES	Columbiformes	Columbidae	Claravis	pretiosa	LC	by description in Corlett 1998, taxon likely to incorporate at least occasional fruit or seeds in diet.		X			X					X
AVES	Columbiformes	Columbidae	Columba	albinucha	NT	by description in Corlett 1998, taxon likely to incorporate at least occasional fruit or seeds in diet.												X
AVES	Columbiformes	Columbidae	Columba	albitorques	LC	by description in Corlett 1998, taxon likely to incorporate at least occasional fruit or seeds in diet.												X
AVES	Columbiformes	Columbidae	Columba	argentina	CR	by description in Corlett 1998, taxon likely to incorporate at least occasional fruit or seeds in diet.											X
AVES	Columbiformes	Columbidae	Columba	arquatrix	LC	by description in Corlett 1998, taxon likely to incorporate at least occasional fruit or seeds in diet.												X	X
AVES	Columbiformes	Columbidae	Columba	bollii	NT	by description in Corlett 1998, taxon likely to incorporate at least occasional fruit or seeds in diet.				X
AVES	Columbiformes	Columbidae	Columba	delegorguei	LC	by description in Corlett 1998, taxon likely to incorporate at least occasional fruit or seeds in diet.												X
AVES	Columbiformes	Columbidae	Columba	elphinstonii	VU	by description in Corlett 1998, taxon likely to incorporate at least occasional fruit or seeds in diet.											X
AVES	Columbiformes	Columbidae	Columba	eversmanni	VU	by description in Corlett 1998, taxon likely to incorporate at least occasional fruit or seeds in diet.			X								X		X
AVES	Columbiformes	Columbidae	Columba	guinea	LC	by description in Corlett 1998, taxon likely to incorporate at least occasional fruit or seeds in diet.												X
AVES	Columbiformes	Columbidae	Columba	hodgsonii	LC	by description in Corlett 1998, taxon likely to incorporate at least occasional fruit or seeds in diet.			X								X		X
AVES	Columbiformes	Columbidae	Columba	iriditorques	LC	by description in Corlett 1998, taxon likely to incorporate at least occasional fruit or seeds in diet.												X
AVES	Columbiformes	Columbidae	Columba	janthina	NT	by description in Corlett 1998, taxon likely to incorporate at least occasional fruit or seeds in diet.			X
AVES	Columbiformes	Columbidae	Columba	junoniae	EN	by description in Corlett 1998, taxon likely to incorporate at least occasional fruit or seeds in diet.				X
AVES	Columbiformes	Columbidae	Columba	leucomela	LC	by description in Corlett 1998, taxon likely to incorporate at least occasional fruit or seeds in diet.									X
AVES	Columbiformes	Columbidae	Columba	leuconota	LC	by description in Corlett 1998, taxon likely to incorporate at least occasional fruit or seeds in diet.			X								X		X
AVES	Columbiformes	Columbidae	Columba	livia	LC	by description in Corlett 1998, taxon likely to incorporate at least occasional fruit or seeds in diet.			X	X		X		X			X	X	X
AVES	Columbiformes	Columbidae	Columba	malherbii	LC	by description in Corlett 1998, taxon likely to incorporate at least occasional fruit or seeds in diet.												X
AVES	Columbiformes	Columbidae	Columba	oenas	LC	by description in Corlett 1998, taxon likely to incorporate at least occasional fruit or seeds in diet.			X	X		X		X					X
AVES	Columbiformes	Columbidae	Columba	oliviae	DD	by description in Corlett 1998, taxon likely to incorporate at least occasional fruit or seeds in diet.												X
AVES	Columbiformes	Columbidae	Columba	pallidiceps	VU	by description in Corlett 1998, taxon likely to incorporate at least occasional fruit or seeds in diet.									X
AVES	Columbiformes	Columbidae	Columba	palumboides	NT	by description in Corlett 1998, taxon likely to incorporate at least occasional fruit or seeds in diet.											X
AVES	Columbiformes	Columbidae	Columba	palumbus	LC	by description in Corlett 1998, taxon likely to incorporate at least occasional fruit or seeds in diet.			X	X		X		X			X		X
AVES	Columbiformes	Columbidae	Columba	pollenii	NT	by description in Corlett 1998, taxon likely to incorporate at least occasional fruit or seeds in diet.												X
AVES	Columbiformes	Columbidae	Columba	pulchricollis	LC	by description in Corlett 1998, taxon likely to incorporate at least occasional fruit or seeds in diet.			X								X
AVES	Columbiformes	Columbidae	Columba	punicea	VU	by description in Corlett 1998, taxon likely to incorporate at least occasional fruit or seeds in diet.			X								X
AVES	Columbiformes	Columbidae	Columba	rupestris	LC	by description in Corlett 1998, taxon likely to incorporate at least occasional fruit or seeds in diet.			X					X			X		X
AVES	Columbiformes	Columbidae	Columba	sjostedti	LC	by description in Corlett 1998, taxon likely to incorporate at least occasional fruit or seeds in diet.												X
AVES	Columbiformes	Columbidae	Columba	thomensis	VU	by description in Corlett 1998, taxon likely to incorporate at least occasional fruit or seeds in diet.												X
AVES	Columbiformes	Columbidae	Columba	torringtoniae	VU	by description in Corlett 1998, taxon likely to incorporate at least occasional fruit or seeds in diet.											X
AVES	Columbiformes	Columbidae	Columba	trocaz	NT	by description in Corlett 1998, taxon likely to incorporate at least occasional fruit or seeds in diet.				X
AVES	Columbiformes	Columbidae	Columba	unicincta	LC	by description in Corlett 1998, taxon likely to incorporate at least occasional fruit or seeds in diet.												X
AVES	Columbiformes	Columbidae	Columba	vitiensis	LC	by description in Corlett 1998, taxon likely to incorporate at least occasional fruit or seeds in diet.									X		X
AVES	Columbiformes	Columbidae	Columbina	buckleyi	LC	by description in Corlett 1998, taxon likely to incorporate at least occasional fruit or seeds in diet.										X
AVES	Columbiformes	Columbidae	Columbina	cruziana	LC	by description in Corlett 1998, taxon likely to incorporate at least occasional fruit or seeds in diet.										X
AVES	Columbiformes	Columbidae	Columbina	cyanopis	CR	by description in Corlett 1998, taxon likely to incorporate at least occasional fruit or seeds in diet.										X
AVES	Columbiformes	Columbidae	Columbina	inca	LC	by description in Corlett 1998, taxon likely to incorporate at least occasional fruit or seeds in diet.					X		X
AVES	Columbiformes	Columbidae	Columbina	minuta	LC	by description in Corlett 1998, taxon likely to incorporate at least occasional fruit or seeds in diet.		X			X					X
AVES	Columbiformes	Columbidae	Columbina	passerina	LC	by description in Corlett 1998, taxon likely to incorporate at least occasional fruit or seeds in diet.		X	X		X		X		X	X
AVES	Columbiformes	Columbidae	Columbina	picui	LC	by description in Corlett 1998, taxon likely to incorporate at least occasional fruit or seeds in diet.										X
AVES	Columbiformes	Columbidae	Columbina	squammata	LC	by description in Corlett 1998, taxon likely to incorporate at least occasional fruit or seeds in diet.		X								X
AVES	Columbiformes	Columbidae	Columbina	talpacoti	LC	by description in Corlett 1998, taxon likely to incorporate at least occasional fruit or seeds in diet.		X	X		X		X			X
AVES	Columbiformes	Columbidae	Cryptophaps	poecilorrhoa	LC	by description in Corlett 1998, taxon likely to incorporate at least occasional fruit or seeds in diet.											X
AVES	Columbiformes	Columbidae	Didunculus	strigirostris	EN	by description in Corlett 1998, taxon likely to incorporate at least occasional fruit or seeds in diet.									X
AVES	Columbiformes	Columbidae	Drepanoptila	holosericea	NT	by description in Corlett 1998, taxon likely to incorporate at least occasional fruit or seeds in diet.									X
AVES	Columbiformes	Columbidae	Ducula	aenea	LC	Snow 1981			X								X
AVES	Columbiformes	Columbidae	Ducula	aurorae	EN	Snow 1981									X
AVES	Columbiformes	Columbidae	Ducula	badia	LC	Snow 1981			X								X
AVES	Columbiformes	Columbidae	Ducula	bakeri	VU	Snow 1981									X
AVES	Columbiformes	Columbidae	Ducula	basilica	LC	Snow 1981											X
AVES	Columbiformes	Columbidae	Ducula	bicolor	LC	Snow 1981											X
AVES	Columbiformes	Columbidae	Ducula	brenchleyi	VU	Snow 1981									X
AVES	Columbiformes	Columbidae	Ducula	carola	VU	Snow 1981											X
AVES	Columbiformes	Columbidae	Ducula	chalconota	LC	Snow 1981									X		X
AVES	Columbiformes	Columbidae	Ducula	cineracea	EN	Snow 1981											X
AVES	Columbiformes	Columbidae	Ducula	concinna	LC	Snow 1981											X
AVES	Columbiformes	Columbidae	Ducula	finschii	NT	Snow 1981									X
AVES	Columbiformes	Columbidae	Ducula	forsteni	LC	Snow 1981											X
AVES	Columbiformes	Columbidae	Ducula	galeata	EN	Snow 1981									X
AVES	Columbiformes	Columbidae	Ducula	goliath	NT	Snow 1981									X
AVES	Columbiformes	Columbidae	Ducula	lacernulata	LC	Snow 1981											X
AVES	Columbiformes	Columbidae	Ducula	latrans	LC	Snow 1981									X
AVES	Columbiformes	Columbidae	Ducula	luctuosa	LC	Snow 1981											X
AVES	Columbiformes	Columbidae	Ducula	melanochroa	LC	Snow 1981									X
AVES	Columbiformes	Columbidae	Ducula	mindorensis	EN	Snow 1981											X
AVES	Columbiformes	Columbidae	Ducula	mullerii	LC	Snow 1981									X		X
AVES	Columbiformes	Columbidae	Ducula	myristicivora	LC	Snow 1981											X
AVES	Columbiformes	Columbidae	Ducula	oceanica	NT	Snow 1981									X
AVES	Columbiformes	Columbidae	Ducula	pacifica	LC	Snow 1981									X
AVES	Columbiformes	Columbidae	Ducula	perspicillata	LC	Snow 1981											X
AVES	Columbiformes	Columbidae	Ducula	pickeringii	VU	Snow 1981											X
AVES	Columbiformes	Columbidae	Ducula	pinon	LC	Snow 1981									X		X
AVES	Columbiformes	Columbidae	Ducula	pistrinaria	LC	Snow 1981									X
AVES	Columbiformes	Columbidae	Ducula	poliocephala	NT	Snow 1981											X
AVES	Columbiformes	Columbidae	Ducula	radiata	LC	Snow 1981											X
AVES	Columbiformes	Columbidae	Ducula	rosacea	NT	Snow 1981											X
AVES	Columbiformes	Columbidae	Ducula	rubricera	NT	Snow 1981									X
AVES	Columbiformes	Columbidae	Ducula	rufigaster	LC	Snow 1981									X		X
AVES	Columbiformes	Columbidae	Ducula	spilorrhoa	LC	Snow 1981									X		X
AVES	Columbiformes	Columbidae	Ducula	subflavescens	NT	Snow 1981									X
AVES	Columbiformes	Columbidae	Ducula	whartoni	VU	Snow 1981									X
AVES	Columbiformes	Columbidae	Ducula	zoeae	LC	Snow 1981									X		X
AVES	Columbiformes	Columbidae	Gallicolumba	beccarii	LC	by description in Corlett 1998, taxon likely to incorporate at least occasional fruit or seeds in diet.									X		X
AVES	Columbiformes	Columbidae	Gallicolumba	canifrons	NT	by description in Corlett 1998, taxon likely to incorporate at least occasional fruit or seeds in diet.									X
AVES	Columbiformes	Columbidae	Gallicolumba	crinigera	VU	by description in Corlett 1998, taxon likely to incorporate at least occasional fruit or seeds in diet.											X
AVES	Columbiformes	Columbidae	Gallicolumba	erythroptera	CR	by description in Corlett 1998, taxon likely to incorporate at least occasional fruit or seeds in diet.									X
AVES	Columbiformes	Columbidae	Gallicolumba	hoedtii	EN	by description in Corlett 1998, taxon likely to incorporate at least occasional fruit or seeds in diet.											X
AVES	Columbiformes	Columbidae	Gallicolumba	jobiensis	LC	by description in Corlett 1998, taxon likely to incorporate at least occasional fruit or seeds in diet.									X		X
AVES	Columbiformes	Columbidae	Gallicolumba	keayi	CR	by description in Corlett 1998, taxon likely to incorporate at least occasional fruit or seeds in diet.											X
AVES	Columbiformes	Columbidae	Gallicolumba	kubaryi	VU	by description in Corlett 1998, taxon likely to incorporate at least occasional fruit or seeds in diet.									X
AVES	Columbiformes	Columbidae	Gallicolumba	luzonica	NT	by description in Corlett 1998, taxon likely to incorporate at least occasional fruit or seeds in diet.											X
AVES	Columbiformes	Columbidae	Gallicolumba	menagei	CR	by description in Corlett 1998, taxon likely to incorporate at least occasional fruit or seeds in diet.											X
AVES	Columbiformes	Columbidae	Gallicolumba	platenae	CR	by description in Corlett 1998, taxon likely to incorporate at least occasional fruit or seeds in diet.											X
AVES	Columbiformes	Columbidae	Gallicolumba	rubescens	VU	by description in Corlett 1998, taxon likely to incorporate at least occasional fruit or seeds in diet.									X
AVES	Columbiformes	Columbidae	Gallicolumba	rufigula	LC	by description in Corlett 1998, taxon likely to incorporate at least occasional fruit or seeds in diet.									X		X
AVES	Columbiformes	Columbidae	Gallicolumba	sanctaecrucis	EN	by description in Corlett 1998, taxon likely to incorporate at least occasional fruit or seeds in diet.									X
AVES	Columbiformes	Columbidae	Gallicolumba	stairi	VU	by description in Corlett 1998, taxon likely to incorporate at least occasional fruit or seeds in diet.									X
AVES	Columbiformes	Columbidae	Gallicolumba	tristigmata	LC	by description in Corlett 1998, taxon likely to incorporate at least occasional fruit or seeds in diet.											X
AVES	Columbiformes	Columbidae	Gallicolumba	xanthonura	NT	by description in Corlett 1998, taxon likely to incorporate at least occasional fruit or seeds in diet.									X
AVES	Columbiformes	Columbidae	Geopelia	cuneata	LC	by description in Corlett 1998, taxon likely to incorporate at least occasional fruit or seeds in diet.									X
AVES	Columbiformes	Columbidae	Geopelia	humeralis	LC	by description in Corlett 1998, taxon likely to incorporate at least occasional fruit or seeds in diet.									X		X
AVES	Columbiformes	Columbidae	Geopelia	maugeus	LC	by description in Corlett 1998, taxon likely to incorporate at least occasional fruit or seeds in diet.											X
AVES	Columbiformes	Columbidae	Geopelia	placida	LC	by description in Corlett 1998, taxon likely to incorporate at least occasional fruit or seeds in diet.									X		X
AVES	Columbiformes	Columbidae	Geopelia	striata	LC	by description in Corlett 1998, taxon likely to incorporate at least occasional fruit or seeds in diet.											X
AVES	Columbiformes	Columbidae	Geophaps	plumifera	LC	by description in Corlett 1998, taxon likely to incorporate at least occasional fruit or seeds in diet.									X
AVES	Columbiformes	Columbidae	Geophaps	scripta	LC	by description in Corlett 1998, taxon likely to incorporate at least occasional fruit or seeds in diet.									X
AVES	Columbiformes	Columbidae	Geophaps	smithii	NT	by description in Corlett 1998, taxon likely to incorporate at least occasional fruit or seeds in diet.									X
AVES	Columbiformes	Columbidae	Geotrygon	albifacies	LC	by description in Corlett 1998, taxon likely to incorporate at least occasional fruit or seeds in diet.					X
AVES	Columbiformes	Columbidae	Geotrygon	caniceps	VU	by description in Corlett 1998, taxon likely to incorporate at least occasional fruit or seeds in diet.		X
AVES	Columbiformes	Columbidae	Geotrygon	carrikeri	EN	by description in Corlett 1998, taxon likely to incorporate at least occasional fruit or seeds in diet.					X
AVES	Columbiformes	Columbidae	Geotrygon	chiriquensis	LC	by description in Corlett 1998, taxon likely to incorporate at least occasional fruit or seeds in diet.					X
AVES	Columbiformes	Columbidae	Geotrygon	chrysia	LC	by description in Corlett 1998, taxon likely to incorporate at least occasional fruit or seeds in diet.		X					X
AVES	Columbiformes	Columbidae	Geotrygon	costaricensis	LC	by description in Corlett 1998, taxon likely to incorporate at least occasional fruit or seeds in diet.					X
AVES	Columbiformes	Columbidae	Geotrygon	frenata	LC	by description in Corlett 1998, taxon likely to incorporate at least occasional fruit or seeds in diet.										X
AVES	Columbiformes	Columbidae	Geotrygon	goldmani	NT	by description in Corlett 1998, taxon likely to incorporate at least occasional fruit or seeds in diet.					X					X
AVES	Columbiformes	Columbidae	Geotrygon	lawrencii	LC	by description in Corlett 1998, taxon likely to incorporate at least occasional fruit or seeds in diet.					X
AVES	Columbiformes	Columbidae	Geotrygon	linearis	LC	by description in Corlett 1998, taxon likely to incorporate at least occasional fruit or seeds in diet.		X								X
AVES	Columbiformes	Columbidae	Geotrygon	montana	LC	by description in Corlett 1998, taxon likely to incorporate at least occasional fruit or seeds in diet.		X			X					X
AVES	Columbiformes	Columbidae	Geotrygon	mystacea	LC	by description in Corlett 1998, taxon likely to incorporate at least occasional fruit or seeds in diet.		X	X
AVES	Columbiformes	Columbidae	Geotrygon	saphirina	LC	by description in Corlett 1998, taxon likely to incorporate at least occasional fruit or seeds in diet.										X
AVES	Columbiformes	Columbidae	Geotrygon	veraguensis	LC	by description in Corlett 1998, taxon likely to incorporate at least occasional fruit or seeds in diet.					X					X
AVES	Columbiformes	Columbidae	Geotrygon	versicolor	NT	by description in Corlett 1998, taxon likely to incorporate at least occasional fruit or seeds in diet.		X
AVES	Columbiformes	Columbidae	Geotrygon	violacea	LC	by description in Corlett 1998, taxon likely to incorporate at least occasional fruit or seeds in diet.					X					X
AVES	Columbiformes	Columbidae	Goura	cristata	VU	by description in Corlett 1998, taxon likely to incorporate at least occasional fruit or seeds in diet.											X
AVES	Columbiformes	Columbidae	Goura	scheepmakeri	VU	by description in Corlett 1998, taxon likely to incorporate at least occasional fruit or seeds in diet.									X		X
AVES	Columbiformes	Columbidae	Goura	victoria	VU	by description in Corlett 1998, taxon likely to incorporate at least occasional fruit or seeds in diet.									X		X
AVES	Columbiformes	Columbidae	Gymnophaps	albertisii	LC	by description in Corlett 1998, taxon likely to incorporate at least occasional fruit or seeds in diet.									X		X
AVES	Columbiformes	Columbidae	Gymnophaps	mada	LC	by description in Corlett 1998, taxon likely to incorporate at least occasional fruit or seeds in diet.											X
AVES	Columbiformes	Columbidae	Gymnophaps	solomonensis	LC	by description in Corlett 1998, taxon likely to incorporate at least occasional fruit or seeds in diet.									X
AVES	Columbiformes	Columbidae	Hemiphaga	novaeseelandiae	NT	by description in Corlett 1998, taxon likely to incorporate at least occasional fruit or seeds in diet.									X
AVES	Columbiformes	Columbidae	Henicophaps	albifrons	LC	by description in Corlett 1998, taxon likely to incorporate at least occasional fruit or seeds in diet.									X		X
AVES	Columbiformes	Columbidae	Henicophaps	foersteri	VU	by description in Corlett 1998, taxon likely to incorporate at least occasional fruit or seeds in diet.									X
AVES	Columbiformes	Columbidae	Leptotila	battyi	VU	by description in Corlett 1998, taxon likely to incorporate at least occasional fruit or seeds in diet.					X
AVES	Columbiformes	Columbidae	Leptotila	cassini	LC	by description in Corlett 1998, taxon likely to incorporate at least occasional fruit or seeds in diet.					X					X
AVES	Columbiformes	Columbidae	Leptotila	conoveri	EN	by description in Corlett 1998, taxon likely to incorporate at least occasional fruit or seeds in diet.										X
AVES	Columbiformes	Columbidae	Leptotila	jamaicensis	LC	by description in Corlett 1998, taxon likely to incorporate at least occasional fruit or seeds in diet.		X			X					X
AVES	Columbiformes	Columbidae	Leptotila	megalura	LC	by description in Corlett 1998, taxon likely to incorporate at least occasional fruit or seeds in diet.										X
AVES	Columbiformes	Columbidae	Leptotila	ochraceiventris	VU	by description in Corlett 1998, taxon likely to incorporate at least occasional fruit or seeds in diet.										X
AVES	Columbiformes	Columbidae	Leptotila	pallida	LC	by description in Corlett 1998, taxon likely to incorporate at least occasional fruit or seeds in diet.										X
AVES	Columbiformes	Columbidae	Leptotila	plumbeiceps	LC	by description in Corlett 1998, taxon likely to incorporate at least occasional fruit or seeds in diet.					X					X
AVES	Columbiformes	Columbidae	Leptotila	rufaxilla	LC	by description in Corlett 1998, taxon likely to incorporate at least occasional fruit or seeds in diet.										X
AVES	Columbiformes	Columbidae	Leptotila	verreauxi	LC	by description in Corlett 1998, taxon likely to incorporate at least occasional fruit or seeds in diet.			X		X		X			X
AVES	Columbiformes	Columbidae	Leptotila	wellsi	CR	by description in Corlett 1998, taxon likely to incorporate at least occasional fruit or seeds in diet.		X
AVES	Columbiformes	Columbidae	Leucosarcia	melanoleuca	LC	by description in Corlett 1998, taxon likely to incorporate at least occasional fruit or seeds in diet.									X
AVES	Columbiformes	Columbidae	Lopholaimus	antarcticus	LC	by description in Corlett 1998, taxon likely to incorporate at least occasional fruit or seeds in diet.									X
AVES	Columbiformes	Columbidae	Macropygia	amboinensis	LC	by description in Corlett 1998, taxon likely to incorporate at least occasional fruit or seeds in diet.									X		X
AVES	Columbiformes	Columbidae	Macropygia	emiliana	LC	by description in Corlett 1998, taxon likely to incorporate at least occasional fruit or seeds in diet.											X
AVES	Columbiformes	Columbidae	Macropygia	mackinlayi	LC	by description in Corlett 1998, taxon likely to incorporate at least occasional fruit or seeds in diet.									X
AVES	Columbiformes	Columbidae	Macropygia	magna	LC	by description in Corlett 1998, taxon likely to incorporate at least occasional fruit or seeds in diet.											X
AVES	Columbiformes	Columbidae	Macropygia	nigrirostris	LC	by description in Corlett 1998, taxon likely to incorporate at least occasional fruit or seeds in diet.									X		X
AVES	Columbiformes	Columbidae	Macropygia	ruficeps	LC	by description in Corlett 1998, taxon likely to incorporate at least occasional fruit or seeds in diet.			X								X
AVES	Columbiformes	Columbidae	Macropygia	rufipennis	NT	by description in Corlett 1998, taxon likely to incorporate at least occasional fruit or seeds in diet.											X
AVES	Columbiformes	Columbidae	Macropygia	tenuirostris	LC	by description in Corlett 1998, taxon likely to incorporate at least occasional fruit or seeds in diet.			X								X
AVES	Columbiformes	Columbidae	Macropygia	unchall	LC	by description in Corlett 1998, taxon likely to incorporate at least occasional fruit or seeds in diet.			X								X
AVES	Columbiformes	Columbidae	Metriopelia	aymara	LC	by description in Corlett 1998, taxon likely to incorporate at least occasional fruit or seeds in diet.										X
AVES	Columbiformes	Columbidae	Metriopelia	ceciliae	LC	by description in Corlett 1998, taxon likely to incorporate at least occasional fruit or seeds in diet.										X
AVES	Columbiformes	Columbidae	Metriopelia	melanoptera	LC	by description in Corlett 1998, taxon likely to incorporate at least occasional fruit or seeds in diet.										X
AVES	Columbiformes	Columbidae	Metriopelia	morenoi	LC	by description in Corlett 1998, taxon likely to incorporate at least occasional fruit or seeds in diet.										X
AVES	Columbiformes	Columbidae	Nesoenas	mayeri	EN	by description in Corlett 1998, taxon likely to incorporate at least occasional fruit or seeds in diet.												X
AVES	Columbiformes	Columbidae	Nesoenas	picturata	LC	by description in Corlett 1998, taxon likely to incorporate at least occasional fruit or seeds in diet.												X
AVES	Columbiformes	Columbidae	Ocyphaps	lophotes	LC	by description in Corlett 1998, taxon likely to incorporate at least occasional fruit or seeds in diet.									X
AVES	Columbiformes	Columbidae	Oena	capensis	LC	by description in Corlett 1998, taxon likely to incorporate at least occasional fruit or seeds in diet.						X						X	X
AVES	Columbiformes	Columbidae	Otidiphaps	nobilis	LC	by description in Corlett 1998, taxon likely to incorporate at least occasional fruit or seeds in diet.									X		X
AVES	Columbiformes	Columbidae	Patagioenas	araucana	LC	by description in Corlett 1998, taxon likely to incorporate at least occasional fruit or seeds in diet.										X
AVES	Columbiformes	Columbidae	Patagioenas	caribaea	VU	by description in Corlett 1998, taxon likely to incorporate at least occasional fruit or seeds in diet.		X
AVES	Columbiformes	Columbidae	Patagioenas	cayennensis	LC	by description in Corlett 1998, taxon likely to incorporate at least occasional fruit or seeds in diet.		X			X					X
AVES	Columbiformes	Columbidae	Patagioenas	corensis	LC	by description in Corlett 1998, taxon likely to incorporate at least occasional fruit or seeds in diet.		X	X							X
AVES	Columbiformes	Columbidae	Patagioenas	fasciata	LC	by description in Corlett 1998, taxon likely to incorporate at least occasional fruit or seeds in diet.		X			X		X			X
AVES	Columbiformes	Columbidae	Patagioenas	flavirostris	LC	by description in Corlett 1998, taxon likely to incorporate at least occasional fruit or seeds in diet.					X
AVES	Columbiformes	Columbidae	Patagioenas	goodsoni	LC	by description in Corlett 1998, taxon likely to incorporate at least occasional fruit or seeds in diet.					X					X
AVES	Columbiformes	Columbidae	Patagioenas	inornata	NT	by description in Corlett 1998, taxon likely to incorporate at least occasional fruit or seeds in diet.		X
AVES	Columbiformes	Columbidae	Patagioenas	leucocephala	NT	by description in Corlett 1998, taxon likely to incorporate at least occasional fruit or seeds in diet.		X			X		X		X	X
AVES	Columbiformes	Columbidae	Patagioenas	maculosa	LC	by description in Corlett 1998, taxon likely to incorporate at least occasional fruit or seeds in diet.										X
AVES	Columbiformes	Columbidae	Patagioenas	nigrirostris	LC	by description in Corlett 1998, taxon likely to incorporate at least occasional fruit or seeds in diet.					X					X
AVES	Columbiformes	Columbidae	Patagioenas	oenops	VU	by description in Corlett 1998, taxon likely to incorporate at least occasional fruit or seeds in diet.										X
AVES	Columbiformes	Columbidae	Patagioenas	picazuro	LC	by description in Corlett 1998, taxon likely to incorporate at least occasional fruit or seeds in diet.										X
AVES	Columbiformes	Columbidae	Patagioenas	plumbea	LC	by description in Corlett 1998, taxon likely to incorporate at least occasional fruit or seeds in diet.					X					X
AVES	Columbiformes	Columbidae	Patagioenas	speciosa	LC	by description in Corlett 1998, taxon likely to incorporate at least occasional fruit or seeds in diet.		X			X					X
AVES	Columbiformes	Columbidae	Patagioenas	squamosa	LC	by description in Corlett 1998, taxon likely to incorporate at least occasional fruit or seeds in diet.		X	X				X		X	X
AVES	Columbiformes	Columbidae	Patagioenas	subvinacea	LC	by description in Corlett 1998, taxon likely to incorporate at least occasional fruit or seeds in diet.					X					X
AVES	Columbiformes	Columbidae	Petrophassa	albipennis	LC	by description in Corlett 1998, taxon likely to incorporate at least occasional fruit or seeds in diet.									X
AVES	Columbiformes	Columbidae	Petrophassa	rufipennis	LC	by description in Corlett 1998, taxon likely to incorporate at least occasional fruit or seeds in diet.									X
AVES	Columbiformes	Columbidae	Phapitreron	amethystinus	LC	by description in Corlett 1998, taxon likely to incorporate at least occasional fruit or seeds in diet.											X
AVES	Columbiformes	Columbidae	Phapitreron	brunneiceps	VU	by description in Corlett 1998, taxon likely to incorporate at least occasional fruit or seeds in diet.											X
AVES	Columbiformes	Columbidae	Phapitreron	cinereiceps	EN	by description in Corlett 1998, taxon likely to incorporate at least occasional fruit or seeds in diet.											X
AVES	Columbiformes	Columbidae	Phapitreron	leucotis	LC	by description in Corlett 1998, taxon likely to incorporate at least occasional fruit or seeds in diet.											X
AVES	Columbiformes	Columbidae	Phaps	chalcoptera	LC	by description in Corlett 1998, taxon likely to incorporate at least occasional fruit or seeds in diet.									X
AVES	Columbiformes	Columbidae	Phaps	elegans	LC	by description in Corlett 1998, taxon likely to incorporate at least occasional fruit or seeds in diet.									X
AVES	Columbiformes	Columbidae	Phaps	histrionica	LC	by description in Corlett 1998, taxon likely to incorporate at least occasional fruit or seeds in diet.									X
AVES	Columbiformes	Columbidae	Ptilinopus	arcanus	CR	Snow 1981											X
AVES	Columbiformes	Columbidae	Ptilinopus	aurantiifrons	LC	Snow 1981									X		X
AVES	Columbiformes	Columbidae	Ptilinopus	bernsteinii	LC	Snow 1981											X
AVES	Columbiformes	Columbidae	Ptilinopus	chalcurus	VU	Snow 1981									X
AVES	Columbiformes	Columbidae	Ptilinopus	cinctus	LC	Snow 1981									X		X
AVES	Columbiformes	Columbidae	Ptilinopus	coralensis	NT	Snow 1981									X
AVES	Columbiformes	Columbidae	Ptilinopus	coronulatus	LC	Snow 1981									X		X
AVES	Columbiformes	Columbidae	Ptilinopus	dohertyi	VU	Snow 1981											X
AVES	Columbiformes	Columbidae	Ptilinopus	dupetithouarsii	LC	Snow 1981									X
AVES	Columbiformes	Columbidae	Ptilinopus	eugeniae	NT	Snow 1981									X
AVES	Columbiformes	Columbidae	Ptilinopus	fischeri	LC	Snow 1981											X
AVES	Columbiformes	Columbidae	Ptilinopus	granulifrons	VU	Snow 1981											X
AVES	Columbiformes	Columbidae	Ptilinopus	greyii	LC	Snow 1981									X
AVES	Columbiformes	Columbidae	Ptilinopus	huttoni	VU	Snow 1981									X
AVES	Columbiformes	Columbidae	Ptilinopus	hyogastrus	LC	Snow 1981											X
AVES	Columbiformes	Columbidae	Ptilinopus	insolitus	LC	Snow 1981									X
AVES	Columbiformes	Columbidae	Ptilinopus	insularis	VU	Snow 1981									X
AVES	Columbiformes	Columbidae	Ptilinopus	iozonus	LC	Snow 1981									X		X
AVES	Columbiformes	Columbidae	Ptilinopus	jambu	NT	Snow 1981											X
AVES	Columbiformes	Columbidae	Ptilinopus	layardi	NT	Snow 1981									X
AVES	Columbiformes	Columbidae	Ptilinopus	leclancheri	LC	Snow 1981			X								X
AVES	Columbiformes	Columbidae	Ptilinopus	luteovirens	LC	Snow 1981									X
AVES	Columbiformes	Columbidae	Ptilinopus	magnificus	LC	Snow 1981									X		X
AVES	Columbiformes	Columbidae	Ptilinopus	marchei	VU	Snow 1981											X
AVES	Columbiformes	Columbidae	Ptilinopus	melanospilus	LC	Snow 1981											X
AVES	Columbiformes	Columbidae	Ptilinopus	merrilli	NT	Snow 1981											X
AVES	Columbiformes	Columbidae	Ptilinopus	monacha	NT	Snow 1981											X
AVES	Columbiformes	Columbidae	Ptilinopus	naina	LC	Snow 1981									X		X
AVES	Columbiformes	Columbidae	Ptilinopus	occipitalis	LC	Snow 1981											X
AVES	Columbiformes	Columbidae	Ptilinopus	ornatus	LC	Snow 1981									X		X
AVES	Columbiformes	Columbidae	Ptilinopus	pelewensis	LC	Snow 1981									X
AVES	Columbiformes	Columbidae	Ptilinopus	perlatus	LC	Snow 1981									X		X
AVES	Columbiformes	Columbidae	Ptilinopus	perousii	LC	Snow 1981									X
AVES	Columbiformes	Columbidae	Ptilinopus	porphyraceus	LC	Snow 1981									X
AVES	Columbiformes	Columbidae	Ptilinopus	porphyreus	LC	Snow 1981											X
AVES	Columbiformes	Columbidae	Ptilinopus	pulchellus	LC	Snow 1981									X		X
AVES	Columbiformes	Columbidae	Ptilinopus	purpuratus	LC	Snow 1981									X
AVES	Columbiformes	Columbidae	Ptilinopus	rarotongensis	VU	Snow 1981									X
AVES	Columbiformes	Columbidae	Ptilinopus	regina	LC	Snow 1981									X		X
AVES	Columbiformes	Columbidae	Ptilinopus	richardsii	LC	Snow 1981									X
AVES	Columbiformes	Columbidae	Ptilinopus	rivoli	LC	Snow 1981									X		X
AVES	Columbiformes	Columbidae	Ptilinopus	roseicapilla	EN	Snow 1981									X
AVES	Columbiformes	Columbidae	Ptilinopus	solomonensis	LC	Snow 1981									X		X
AVES	Columbiformes	Columbidae	Ptilinopus	subgularis	NT	Snow 1981											X
AVES	Columbiformes	Columbidae	Ptilinopus	superbus	LC	Snow 1981									X		X
AVES	Columbiformes	Columbidae	Ptilinopus	tannensis	LC	Snow 1981									X
AVES	Columbiformes	Columbidae	Ptilinopus	victor	LC	Snow 1981									X
AVES	Columbiformes	Columbidae	Ptilinopus	viridis	LC	Snow 1981									X		X
AVES	Columbiformes	Columbidae	Ptilinopus	wallacii	LC	Snow 1981											X
AVES	Columbiformes	Columbidae	Reinwardtoena	browni	NT	by description in Corlett 1998, taxon likely to incorporate at least occasional fruit or seeds in diet.									X
AVES	Columbiformes	Columbidae	Reinwardtoena	crassirostris	NT	by description in Corlett 1998, taxon likely to incorporate at least occasional fruit or seeds in diet.									X
AVES	Columbiformes	Columbidae	Reinwardtoena	reinwardtsi	LC	by description in Corlett 1998, taxon likely to incorporate at least occasional fruit or seeds in diet.											X
AVES	Columbiformes	Columbidae	Starnoenas	cyanocephala	EN	by description in Corlett 1998, taxon likely to incorporate at least occasional fruit or seeds in diet.		X
AVES	Columbiformes	Columbidae	Stigmatopelia	chinensis	LC	by description in Corlett 1998, taxon likely to incorporate at least occasional fruit or seeds in diet.			X								X		X
AVES	Columbiformes	Columbidae	Stigmatopelia	senegalensis	LC	by description in Corlett 1998, taxon likely to incorporate at least occasional fruit or seeds in diet.			X			X					X	X	X
AVES	Columbiformes	Columbidae	Streptopelia	bitorquata	LC	by description in Corlett 1998, taxon likely to incorporate at least occasional fruit or seeds in diet.											X
AVES	Columbiformes	Columbidae	Streptopelia	capicola	LC	by description in Corlett 1998, taxon likely to incorporate at least occasional fruit or seeds in diet.												X
AVES	Columbiformes	Columbidae	Streptopelia	decaocto	LC	by description in Corlett 1998, taxon likely to incorporate at least occasional fruit or seeds in diet.			X	X		X		X			X		X
AVES	Columbiformes	Columbidae	Streptopelia	decipiens	LC	by description in Corlett 1998, taxon likely to incorporate at least occasional fruit or seeds in diet.												X
AVES	Columbiformes	Columbidae	Streptopelia	hypopyrrha	LC	by description in Corlett 1998, taxon likely to incorporate at least occasional fruit or seeds in diet.												X
AVES	Columbiformes	Columbidae	Streptopelia	lugens	LC	by description in Corlett 1998, taxon likely to incorporate at least occasional fruit or seeds in diet.												X	X
AVES	Columbiformes	Columbidae	Streptopelia	orientalis	LC	by description in Corlett 1998, taxon likely to incorporate at least occasional fruit or seeds in diet.			X					X			X		X
AVES	Columbiformes	Columbidae	Streptopelia	reichenowi	NT	by description in Corlett 1998, taxon likely to incorporate at least occasional fruit or seeds in diet.												X
AVES	Columbiformes	Columbidae	Streptopelia	roseogrisea	LC	by description in Corlett 1998, taxon likely to incorporate at least occasional fruit or seeds in diet.						X						X	X
AVES	Columbiformes	Columbidae	Streptopelia	semitorquata	LC	by description in Corlett 1998, taxon likely to incorporate at least occasional fruit or seeds in diet.												X	X
AVES	Columbiformes	Columbidae	Streptopelia	tranquebarica	LC	by description in Corlett 1998, taxon likely to incorporate at least occasional fruit or seeds in diet.			X								X		X
AVES	Columbiformes	Columbidae	Streptopelia	turtur	LC	by description in Corlett 1998, taxon likely to incorporate at least occasional fruit or seeds in diet.			X	X		X		X				X	X
AVES	Columbiformes	Columbidae	Streptopelia	vinacea	LC	by description in Corlett 1998, taxon likely to incorporate at least occasional fruit or seeds in diet.												X
AVES	Columbiformes	Columbidae	Treron	apicauda	LC	by description in Corlett 1998, taxon likely to incorporate at least occasional fruit or seeds in diet.			X								X
AVES	Columbiformes	Columbidae	Treron	australis	LC	by description in Corlett 1998, taxon likely to incorporate at least occasional fruit or seeds in diet.												X
AVES	Columbiformes	Columbidae	Treron	bicinctus	LC	by description in Corlett 1998, taxon likely to incorporate at least occasional fruit or seeds in diet.											X
AVES	Columbiformes	Columbidae	Treron	calvus	LC	by description in Corlett 1998, taxon likely to incorporate at least occasional fruit or seeds in diet.												X
AVES	Columbiformes	Columbidae	Treron	capellei	VU	by description in Corlett 1998, taxon likely to incorporate at least occasional fruit or seeds in diet.											X
AVES	Columbiformes	Columbidae	Treron	curvirostra	LC	by description in Corlett 1998, taxon likely to incorporate at least occasional fruit or seeds in diet.			X								X
AVES	Columbiformes	Columbidae	Treron	floris	VU	by description in Corlett 1998, taxon likely to incorporate at least occasional fruit or seeds in diet.											X
AVES	Columbiformes	Columbidae	Treron	formosae	NT	by description in Corlett 1998, taxon likely to incorporate at least occasional fruit or seeds in diet.			X								X
AVES	Columbiformes	Columbidae	Treron	fulvicollis	NT	by description in Corlett 1998, taxon likely to incorporate at least occasional fruit or seeds in diet.											X
AVES	Columbiformes	Columbidae	Treron	griseicauda	LC	by description in Corlett 1998, taxon likely to incorporate at least occasional fruit or seeds in diet.											X
AVES	Columbiformes	Columbidae	Treron	olax	LC	by description in Corlett 1998, taxon likely to incorporate at least occasional fruit or seeds in diet.											X
AVES	Columbiformes	Columbidae	Treron	oxyurus	NT	by description in Corlett 1998, taxon likely to incorporate at least occasional fruit or seeds in diet.											X
AVES	Columbiformes	Columbidae	Treron	pembaensis	VU	by description in Corlett 1998, taxon likely to incorporate at least occasional fruit or seeds in diet.												X
AVES	Columbiformes	Columbidae	Treron	phoenicopterus	LC	by description in Corlett 1998, taxon likely to incorporate at least occasional fruit or seeds in diet.			X								X		X
AVES	Columbiformes	Columbidae	Treron	pompadora	LC	by description in Corlett 1998, taxon likely to incorporate at least occasional fruit or seeds in diet.			X								X
AVES	Columbiformes	Columbidae	Treron	psittaceus	EN	by description in Corlett 1998, taxon likely to incorporate at least occasional fruit or seeds in diet.											X
AVES	Columbiformes	Columbidae	Treron	sanctithomae	LC	by description in Corlett 1998, taxon likely to incorporate at least occasional fruit or seeds in diet.												X
AVES	Columbiformes	Columbidae	Treron	seimundi	LC	by description in Corlett 1998, taxon likely to incorporate at least occasional fruit or seeds in diet.											X
AVES	Columbiformes	Columbidae	Treron	sieboldii	LC	by description in Corlett 1998, taxon likely to incorporate at least occasional fruit or seeds in diet.			X					X			X
AVES	Columbiformes	Columbidae	Treron	sphenurus	LC	by description in Corlett 1998, taxon likely to incorporate at least occasional fruit or seeds in diet.			X										X
AVES	Columbiformes	Columbidae	Treron	teysmannii	NT	by description in Corlett 1998, taxon likely to incorporate at least occasional fruit or seeds in diet.											X
AVES	Columbiformes	Columbidae	Treron	vernans	LC	by description in Corlett 1998, taxon likely to incorporate at least occasional fruit or seeds in diet.											X
AVES	Columbiformes	Columbidae	Treron	waalia	LC	by description in Corlett 1998, taxon likely to incorporate at least occasional fruit or seeds in diet.												X	X
AVES	Columbiformes	Columbidae	Trugon	terrestris	LC	by description in Corlett 1998, taxon likely to incorporate at least occasional fruit or seeds in diet.									X		X
AVES	Columbiformes	Columbidae	Turacoena	manadensis	LC	by description in Corlett 1998, taxon likely to incorporate at least occasional fruit or seeds in diet.											X
AVES	Columbiformes	Columbidae	Turacoena	modesta	NT	by description in Corlett 1998, taxon likely to incorporate at least occasional fruit or seeds in diet.											X
AVES	Columbiformes	Columbidae	Turtur	abyssinicus	LC	by description in Corlett 1998, taxon likely to incorporate at least occasional fruit or seeds in diet.												X
AVES	Columbiformes	Columbidae	Turtur	afer	LC	by description in Corlett 1998, taxon likely to incorporate at least occasional fruit or seeds in diet.												X
AVES	Columbiformes	Columbidae	Turtur	brehmeri	LC	by description in Corlett 1998, taxon likely to incorporate at least occasional fruit or seeds in diet.												X
AVES	Columbiformes	Columbidae	Turtur	chalcospilos	LC	by description in Corlett 1998, taxon likely to incorporate at least occasional fruit or seeds in diet.												X
AVES	Columbiformes	Columbidae	Turtur	tympanistria	LC	by description in Corlett 1998, taxon likely to incorporate at least occasional fruit or seeds in diet.												X
AVES	Columbiformes	Columbidae	Uropelia	campestris	LC	by description in Corlett 1998, taxon likely to incorporate at least occasional fruit or seeds in diet.										X
AVES	Columbiformes	Columbidae	Zenaida	asiatica	LC	by description in Corlett 1998, taxon likely to incorporate at least occasional fruit or seeds in diet.		X	X		X		X			X
AVES	Columbiformes	Columbidae	Zenaida	auriculata	LC	by description in Corlett 1998, taxon likely to incorporate at least occasional fruit or seeds in diet.	X	X	X							X
AVES	Columbiformes	Columbidae	Zenaida	aurita	LC	by description in Corlett 1998, taxon likely to incorporate at least occasional fruit or seeds in diet.		X	X		X		X
AVES	Columbiformes	Columbidae	Zenaida	galapagoensis	LC	by description in Corlett 1998, taxon likely to incorporate at least occasional fruit or seeds in diet.										X
AVES	Columbiformes	Columbidae	Zenaida	graysoni	EW	by description in Corlett 1998, taxon likely to incorporate at least occasional fruit or seeds in diet.					X
AVES	Columbiformes	Columbidae	Zenaida	macroura	LC	by description in Corlett 1998, taxon likely to incorporate at least occasional fruit or seeds in diet.		X			X		X			X
AVES	Columbiformes	Columbidae	Zenaida	meloda	LC	by description in Corlett 1998, taxon likely to incorporate at least occasional fruit or seeds in diet.										X
AVES	COLUMBIFORMES	PTEROCLIDAE	Pterocles	indicus	LC	by description in Corlett 1998, taxon likely to incorporate at least occasional fruit or seeds in diet.											X		X
AVES	CORACIIFORMES	BUCEROTIDAE	Aceros	cassidix	LC	Snow 1981											X
AVES	CORACIIFORMES	BUCEROTIDAE	Aceros	comatus	NT	Snow 1981											X
AVES	CORACIIFORMES	BUCEROTIDAE	Aceros	corrugatus	NT	Snow 1981											X
AVES	CORACIIFORMES	BUCEROTIDAE	Aceros	everetti	VU	Snow 1981											X
AVES	CORACIIFORMES	BUCEROTIDAE	Aceros	leucocephalus	NT	Snow 1981											X
AVES	CORACIIFORMES	BUCEROTIDAE	Aceros	narcondami	EN	Snow 1981											X
AVES	CORACIIFORMES	BUCEROTIDAE	Aceros	nipalensis	VU	Snow 1981			X								X
AVES	CORACIIFORMES	BUCEROTIDAE	Aceros	plicatus	LC	Snow 1981									X		X
AVES	CORACIIFORMES	BUCEROTIDAE	Aceros	subruficollis	VU	Snow 1981											X
AVES	CORACIIFORMES	BUCEROTIDAE	Aceros	undulatus	LC	Snow 1981											X
AVES	CORACIIFORMES	BUCEROTIDAE	Aceros	waldeni	CR	Snow 1981											X
AVES	CORACIIFORMES	BUCEROTIDAE	Anorrhinus	austeni	NT	by description in Corlett 1998, taxon likely to incorporate at least occasional fruit or seeds in diet.			X								X
AVES	CORACIIFORMES	BUCEROTIDAE	Anorrhinus	galeritus	LC	by description in Corlett 1998, taxon likely to incorporate at least occasional fruit or seeds in diet.											X
AVES	CORACIIFORMES	BUCEROTIDAE	Anorrhinus	tickelli	NT	by description in Corlett 1998, taxon likely to incorporate at least occasional fruit or seeds in diet.											X
AVES	CORACIIFORMES	BUCEROTIDAE	Anthracoceros	albirostris	LC	Snow 1981			X								X
AVES	CORACIIFORMES	BUCEROTIDAE	Anthracoceros	coronatus	NT	Snow 1981											X
AVES	CORACIIFORMES	BUCEROTIDAE	Anthracoceros	malayanus	NT	Snow 1981											X
AVES	CORACIIFORMES	BUCEROTIDAE	Anthracoceros	marchei	VU	Snow 1981											X
AVES	CORACIIFORMES	BUCEROTIDAE	Anthracoceros	montani	CR	Snow 1981											X
AVES	CORACIIFORMES	BUCEROTIDAE	Buceros	bicornis	NT	by description in Corlett 1998, taxon likely to incorporate at least occasional fruit or seeds in diet.			X								X
AVES	CORACIIFORMES	BUCEROTIDAE	Buceros	hydrocorax	NT	by description in Corlett 1998, taxon likely to incorporate at least occasional fruit or seeds in diet.											X
AVES	CORACIIFORMES	BUCEROTIDAE	Buceros	rhinoceros	NT	by description in Corlett 1998, taxon likely to incorporate at least occasional fruit or seeds in diet.											X
AVES	CORACIIFORMES	BUCEROTIDAE	Bycanistes	albotibialis	LC	Snow 1981												X
AVES	CORACIIFORMES	BUCEROTIDAE	Bycanistes	brevis	LC	Snow 1981												X
AVES	CORACIIFORMES	BUCEROTIDAE	Bycanistes	bucinator	LC	Snow 1981												X
AVES	CORACIIFORMES	BUCEROTIDAE	Bycanistes	cylindricus	NT	Clark et al 2004												X
AVES	CORACIIFORMES	BUCEROTIDAE	Bycanistes	fistulator	LC	Clark et al 2004												X
AVES	CORACIIFORMES	BUCEROTIDAE	Bycanistes	subcylindricus	LC	Snow 1981												X
AVES	CORACIIFORMES	BUCEROTIDAE	Ceratogymna	atrata	LC	Clark et al 2004												X
AVES	CORACIIFORMES	BUCEROTIDAE	Ceratogymna	elata	NT	Snow 1981												X
AVES	CORACIIFORMES	BUCEROTIDAE	Ocyceros	birostris	LC	by description in Corlett 1998, taxon likely to incorporate at least occasional fruit or seeds in diet.											X		X
AVES	CORACIIFORMES	BUCEROTIDAE	Ocyceros	gingalensis	LC	by description in Corlett 1998, taxon likely to incorporate at least occasional fruit or seeds in diet.											X
AVES	CORACIIFORMES	BUCEROTIDAE	Ocyceros	griseus	LC	by description in Corlett 1998, taxon likely to incorporate at least occasional fruit or seeds in diet.											X
AVES	CORACIIFORMES	BUCEROTIDAE	Penelopides	affinis	LC	by description in Corlett 1998, taxon likely to incorporate at least occasional fruit or seeds in diet.											X
AVES	CORACIIFORMES	BUCEROTIDAE	Penelopides	exarhatus	LC	by description in Corlett 1998, taxon likely to incorporate at least occasional fruit or seeds in diet.											X
AVES	CORACIIFORMES	BUCEROTIDAE	Penelopides	manillae	LC	by description in Corlett 1998, taxon likely to incorporate at least occasional fruit or seeds in diet.											X
AVES	CORACIIFORMES	BUCEROTIDAE	Penelopides	mindorensis	EN	by description in Corlett 1998, taxon likely to incorporate at least occasional fruit or seeds in diet.											X
AVES	CORACIIFORMES	BUCEROTIDAE	Penelopides	panini	EN	by description in Corlett 1998, taxon likely to incorporate at least occasional fruit or seeds in diet.											X
AVES	CORACIIFORMES	BUCEROTIDAE	Penelopides	samarensis	LC	by description in Corlett 1998, taxon likely to incorporate at least occasional fruit or seeds in diet.											X
AVES	CORACIIFORMES	BUCEROTIDAE	Rhinoplax	vigil	NT	by description in Corlett 1998, taxon likely to incorporate at least occasional fruit or seeds in diet.											X
AVES	CORACIIFORMES	BUCEROTIDAE	Tockus	alboterminatus	LC	by description in Corlett 1998, taxon likely to incorporate at least occasional fruit or seeds in diet.												X
AVES	CORACIIFORMES	BUCEROTIDAE	Tockus	bradfieldi	LC	by description in Corlett 1998, taxon likely to incorporate at least occasional fruit or seeds in diet.												X
AVES	CORACIIFORMES	BUCEROTIDAE	Tockus	camurus	LC	by description in Corlett 1998, taxon likely to incorporate at least occasional fruit or seeds in diet.												X
AVES	CORACIIFORMES	BUCEROTIDAE	Tockus	deckeni	LC	by description in Corlett 1998, taxon likely to incorporate at least occasional fruit or seeds in diet.												X
AVES	CORACIIFORMES	BUCEROTIDAE	Tockus	erythrorhynchus	LC	by description in Corlett 1998, taxon likely to incorporate at least occasional fruit or seeds in diet.												X
AVES	CORACIIFORMES	BUCEROTIDAE	Tockus	fasciatus	LC	by description in Corlett 1998, taxon likely to incorporate at least occasional fruit or seeds in diet.												X
AVES	CORACIIFORMES	BUCEROTIDAE	Tockus	flavirostris	LC	by description in Corlett 1998, taxon likely to incorporate at least occasional fruit or seeds in diet.												X
AVES	CORACIIFORMES	BUCEROTIDAE	Tockus	hartlaubi	LC	by description in Corlett 1998, taxon likely to incorporate at least occasional fruit or seeds in diet.												X
AVES	CORACIIFORMES	BUCEROTIDAE	Tockus	hemprichii	LC	by description in Corlett 1998, taxon likely to incorporate at least occasional fruit or seeds in diet.												X
AVES	CORACIIFORMES	BUCEROTIDAE	Tockus	jacksoni	LC	by description in Corlett 1998, taxon likely to incorporate at least occasional fruit or seeds in diet.												X
AVES	CORACIIFORMES	BUCEROTIDAE	Tockus	leucomelas	LC	by description in Corlett 1998, taxon likely to incorporate at least occasional fruit or seeds in diet.												X
AVES	CORACIIFORMES	BUCEROTIDAE	Tockus	monteiri	LC	by description in Corlett 1998, taxon likely to incorporate at least occasional fruit or seeds in diet.												X
AVES	CORACIIFORMES	BUCEROTIDAE	Tockus	nasutus	LC	by description in Corlett 1998, taxon likely to incorporate at least occasional fruit or seeds in diet.												X	X
AVES	CORACIIFORMES	BUCEROTIDAE	Tockus	pallidirostris	LC	by description in Corlett 1998, taxon likely to incorporate at least occasional fruit or seeds in diet.												X
AVES	CORACIIFORMES	BUCEROTIDAE	Tropicranus	albocristatus	LC	by description in Corlett 1998, taxon likely to incorporate at least occasional fruit or seeds in diet.												X
AVES	CUCULIFORMES	CUCULIDAE	Cacomantis	castaneiventris	LC	by description in Corlett 1998, taxon likely to incorporate at least occasional fruit or seeds in diet.									X		X
AVES	CUCULIFORMES	CUCULIDAE	Cacomantis	flabelliformis	LC	by description in Corlett 1998, taxon likely to incorporate at least occasional fruit or seeds in diet.									X		X
AVES	CUCULIFORMES	CUCULIDAE	Cacomantis	heinrichi	NT	by description in Corlett 1998, taxon likely to incorporate at least occasional fruit or seeds in diet.											X
AVES	CUCULIFORMES	CUCULIDAE	Cacomantis	merulinus	LC	by description in Corlett 1998, taxon likely to incorporate at least occasional fruit or seeds in diet.			X								X
AVES	CUCULIFORMES	CUCULIDAE	Cacomantis	passerinus	LC	by description in Corlett 1998, taxon likely to incorporate at least occasional fruit or seeds in diet.											X		X
AVES	CUCULIFORMES	CUCULIDAE	Cacomantis	sepulcralis	LC	by description in Corlett 1998, taxon likely to incorporate at least occasional fruit or seeds in diet.											X
AVES	CUCULIFORMES	CUCULIDAE	Cacomantis	sonneratii	LC	by description in Corlett 1998, taxon likely to incorporate at least occasional fruit or seeds in diet.			X								X		X
AVES	CUCULIFORMES	CUCULIDAE	Cacomantis	variolosus	LC	by description in Corlett 1998, taxon likely to incorporate at least occasional fruit or seeds in diet.									X		X
AVES	CUCULIFORMES	CUCULIDAE	Caliechthrus	leucolophus	LC	by description in Corlett 1998, taxon likely to incorporate at least occasional fruit or seeds in diet.									X		X
AVES	CUCULIFORMES	CUCULIDAE	Carpococcyx	radiatus	NT	by description in Corlett 1998, taxon likely to incorporate at least occasional fruit or seeds in diet.											X
AVES	CUCULIFORMES	CUCULIDAE	Carpococcyx	renauldi	LC	by description in Corlett 1998, taxon likely to incorporate at least occasional fruit or seeds in diet.											X
AVES	CUCULIFORMES	CUCULIDAE	Carpococcyx	viridis	CR	by description in Corlett 1998, taxon likely to incorporate at least occasional fruit or seeds in diet.											X
AVES	CUCULIFORMES	CUCULIDAE	Centropus	andamanensis	LC	by description in Corlett 1998, taxon likely to incorporate at least occasional fruit or seeds in diet.											X
AVES	CUCULIFORMES	CUCULIDAE	Centropus	anselli	LC	by description in Corlett 1998, taxon likely to incorporate at least occasional fruit or seeds in diet.												X
AVES	CUCULIFORMES	CUCULIDAE	Centropus	ateralbus	LC	by description in Corlett 1998, taxon likely to incorporate at least occasional fruit or seeds in diet.									X
AVES	CUCULIFORMES	CUCULIDAE	Centropus	bengalensis	LC	by description in Corlett 1998, taxon likely to incorporate at least occasional fruit or seeds in diet.			X								X
AVES	CUCULIFORMES	CUCULIDAE	Centropus	bernsteini	LC	by description in Corlett 1998, taxon likely to incorporate at least occasional fruit or seeds in diet.									X		X
AVES	CUCULIFORMES	CUCULIDAE	Centropus	celebensis	LC	by description in Corlett 1998, taxon likely to incorporate at least occasional fruit or seeds in diet.											X
AVES	CUCULIFORMES	CUCULIDAE	Centropus	chalybeus	NT	by description in Corlett 1998, taxon likely to incorporate at least occasional fruit or seeds in diet.											X
AVES	CUCULIFORMES	CUCULIDAE	Centropus	chlororhynchus	VU	by description in Corlett 1998, taxon likely to incorporate at least occasional fruit or seeds in diet.											X
AVES	CUCULIFORMES	CUCULIDAE	Centropus	cupreicaudus	LC	by description in Corlett 1998, taxon likely to incorporate at least occasional fruit or seeds in diet.												X
AVES	CUCULIFORMES	CUCULIDAE	Centropus	goliath	LC	by description in Corlett 1998, taxon likely to incorporate at least occasional fruit or seeds in diet.											X
AVES	CUCULIFORMES	CUCULIDAE	Centropus	grillii	LC	by description in Corlett 1998, taxon likely to incorporate at least occasional fruit or seeds in diet.												X
AVES	CUCULIFORMES	CUCULIDAE	Centropus	leucogaster	LC	by description in Corlett 1998, taxon likely to incorporate at least occasional fruit or seeds in diet.												X
AVES	CUCULIFORMES	CUCULIDAE	Centropus	melanops	LC	by description in Corlett 1998, taxon likely to incorporate at least occasional fruit or seeds in diet.											X
AVES	CUCULIFORMES	CUCULIDAE	Centropus	menbeki	LC	by description in Corlett 1998, taxon likely to incorporate at least occasional fruit or seeds in diet.									X		X
AVES	CUCULIFORMES	CUCULIDAE	Centropus	milo	LC	by description in Corlett 1998, taxon likely to incorporate at least occasional fruit or seeds in diet.									X
AVES	CUCULIFORMES	CUCULIDAE	Centropus	monachus	LC	by description in Corlett 1998, taxon likely to incorporate at least occasional fruit or seeds in diet.												X
AVES	CUCULIFORMES	CUCULIDAE	Centropus	nigrorufus	VU	by description in Corlett 1998, taxon likely to incorporate at least occasional fruit or seeds in diet.											X
AVES	CUCULIFORMES	CUCULIDAE	Centropus	phasianinus	LC	by description in Corlett 1998, taxon likely to incorporate at least occasional fruit or seeds in diet.											X
AVES	CUCULIFORMES	CUCULIDAE	Centropus	rectunguis	VU	by description in Corlett 1998, taxon likely to incorporate at least occasional fruit or seeds in diet.											X
AVES	CUCULIFORMES	CUCULIDAE	Centropus	senegalensis	LC	by description in Corlett 1998, taxon likely to incorporate at least occasional fruit or seeds in diet.						X						X
AVES	CUCULIFORMES	CUCULIDAE	Centropus	sinensis	LC	by description in Corlett 1998, taxon likely to incorporate at least occasional fruit or seeds in diet.			X								X		X
AVES	CUCULIFORMES	CUCULIDAE	Centropus	spilopterus	LC	by description in Corlett 1998, taxon likely to incorporate at least occasional fruit or seeds in diet.											X
AVES	CUCULIFORMES	CUCULIDAE	Centropus	steerii	CR	by description in Corlett 1998, taxon likely to incorporate at least occasional fruit or seeds in diet.											X
AVES	CUCULIFORMES	CUCULIDAE	Centropus	superciliosus	LC	by description in Corlett 1998, taxon likely to incorporate at least occasional fruit or seeds in diet.												X	X
AVES	CUCULIFORMES	CUCULIDAE	Centropus	toulou	LC	by description in Corlett 1998, taxon likely to incorporate at least occasional fruit or seeds in diet.												X
AVES	CUCULIFORMES	CUCULIDAE	Centropus	unirufus	NT	by description in Corlett 1998, taxon likely to incorporate at least occasional fruit or seeds in diet.											X
AVES	CUCULIFORMES	CUCULIDAE	Centropus	violaceus	NT	by description in Corlett 1998, taxon likely to incorporate at least occasional fruit or seeds in diet.									X
AVES	CUCULIFORMES	CUCULIDAE	Centropus	viridis	LC	by description in Corlett 1998, taxon likely to incorporate at least occasional fruit or seeds in diet.											X
AVES	CUCULIFORMES	CUCULIDAE	Cercococcyx	mechowi	LC	by description in Corlett 1998, taxon likely to incorporate at least occasional fruit or seeds in diet.												X
AVES	CUCULIFORMES	CUCULIDAE	Cercococcyx	montanus	LC	by description in Corlett 1998, taxon likely to incorporate at least occasional fruit or seeds in diet.												X
AVES	CUCULIFORMES	CUCULIDAE	Cercococcyx	olivinus	LC	by description in Corlett 1998, taxon likely to incorporate at least occasional fruit or seeds in diet.												X
AVES	CUCULIFORMES	CUCULIDAE	Ceuthmochares	aereus	LC	by description in Corlett 1998, taxon likely to incorporate at least occasional fruit or seeds in diet.												X
AVES	CUCULIFORMES	CUCULIDAE	Chrysococcyx	basalis	LC	by description in Corlett 1998, taxon likely to incorporate at least occasional fruit or seeds in diet.									X		X
AVES	CUCULIFORMES	CUCULIDAE	Chrysococcyx	caprius	LC	by description in Corlett 1998, taxon likely to incorporate at least occasional fruit or seeds in diet.												X	X
AVES	CUCULIFORMES	CUCULIDAE	Chrysococcyx	crassirostris	LC	by description in Corlett 1998, taxon likely to incorporate at least occasional fruit or seeds in diet.											X
AVES	CUCULIFORMES	CUCULIDAE	Chrysococcyx	cupreus	LC	by description in Corlett 1998, taxon likely to incorporate at least occasional fruit or seeds in diet.												X
AVES	CUCULIFORMES	CUCULIDAE	Chrysococcyx	flavigularis	LC	by description in Corlett 1998, taxon likely to incorporate at least occasional fruit or seeds in diet.												X
AVES	CUCULIFORMES	CUCULIDAE	Chrysococcyx	klaas	LC	by description in Corlett 1998, taxon likely to incorporate at least occasional fruit or seeds in diet.												X	X
AVES	CUCULIFORMES	CUCULIDAE	Chrysococcyx	lucidus	LC	by description in Corlett 1998, taxon likely to incorporate at least occasional fruit or seeds in diet.									X		X
AVES	CUCULIFORMES	CUCULIDAE	Chrysococcyx	maculatus	LC	by description in Corlett 1998, taxon likely to incorporate at least occasional fruit or seeds in diet.			X								X
AVES	CUCULIFORMES	CUCULIDAE	Chrysococcyx	meyeri	LC	by description in Corlett 1998, taxon likely to incorporate at least occasional fruit or seeds in diet.									X		X
AVES	CUCULIFORMES	CUCULIDAE	Chrysococcyx	minutillus	LC	by description in Corlett 1998, taxon likely to incorporate at least occasional fruit or seeds in diet.									X		X
AVES	CUCULIFORMES	CUCULIDAE	Chrysococcyx	osculans	LC	by description in Corlett 1998, taxon likely to incorporate at least occasional fruit or seeds in diet.									X
AVES	CUCULIFORMES	CUCULIDAE	Chrysococcyx	ruficollis	LC	by description in Corlett 1998, taxon likely to incorporate at least occasional fruit or seeds in diet.									X		X
AVES	CUCULIFORMES	CUCULIDAE	Chrysococcyx	russatus	LC	by description in Corlett 1998, taxon likely to incorporate at least occasional fruit or seeds in diet.									X		X
AVES	CUCULIFORMES	CUCULIDAE	Chrysococcyx	xanthorhynchus	LC	by description in Corlett 1998, taxon likely to incorporate at least occasional fruit or seeds in diet.			X								X
AVES	CUCULIFORMES	CUCULIDAE	Clamator	coromandus	LC	by description in Corlett 1998, taxon likely to incorporate at least occasional fruit or seeds in diet.			X								X
AVES	CUCULIFORMES	CUCULIDAE	Clamator	glandarius	LC	by description in Corlett 1998, taxon likely to incorporate at least occasional fruit or seeds in diet.				X		X						X	X
AVES	CUCULIFORMES	CUCULIDAE	Clamator	jacobinus	LC	by description in Corlett 1998, taxon likely to incorporate at least occasional fruit or seeds in diet.			X								X	X	X
AVES	CUCULIFORMES	CUCULIDAE	Clamator	levaillantii	LC	by description in Corlett 1998, taxon likely to incorporate at least occasional fruit or seeds in diet.												X
AVES	CUCULIFORMES	CUCULIDAE	Coccycua	cinerea	LC	by description in Corlett 1998, taxon likely to incorporate at least occasional fruit or seeds in diet.										X
AVES	CUCULIFORMES	CUCULIDAE	Coccycua	minuta	LC	by description in Corlett 1998, taxon likely to incorporate at least occasional fruit or seeds in diet.		X			X					X
AVES	CUCULIFORMES	CUCULIDAE	Coccycua	pumila	LC	by description in Corlett 1998, taxon likely to incorporate at least occasional fruit or seeds in diet.										X
AVES	CUCULIFORMES	CUCULIDAE	Coccyzus	americanus	LC	by description in Corlett 1998, taxon likely to incorporate at least occasional fruit or seeds in diet.		X	X		X		X		X	X
AVES	CUCULIFORMES	CUCULIDAE	Coccyzus	erythropthalmus	LC	by description in Corlett 1998, taxon likely to incorporate at least occasional fruit or seeds in diet.		X			X		X			X
AVES	CUCULIFORMES	CUCULIDAE	Coccyzus	euleri	LC	by description in Corlett 1998, taxon likely to incorporate at least occasional fruit or seeds in diet.										X
AVES	CUCULIFORMES	CUCULIDAE	Coccyzus	ferrugineus	VU	by description in Corlett 1998, taxon likely to incorporate at least occasional fruit or seeds in diet.					X
AVES	CUCULIFORMES	CUCULIDAE	Coccyzus	lansbergi	LC	by description in Corlett 1998, taxon likely to incorporate at least occasional fruit or seeds in diet.			X							X
AVES	CUCULIFORMES	CUCULIDAE	Coccyzus	longirostris	LC	by description in Corlett 1998, taxon likely to incorporate at least occasional fruit or seeds in diet.		X
AVES	CUCULIFORMES	CUCULIDAE	Coccyzus	melacoryphus	LC	by description in Corlett 1998, taxon likely to incorporate at least occasional fruit or seeds in diet.		X								X
AVES	CUCULIFORMES	CUCULIDAE	Coccyzus	merlini	LC	by description in Corlett 1998, taxon likely to incorporate at least occasional fruit or seeds in diet.		X
AVES	CUCULIFORMES	CUCULIDAE	Coccyzus	minor	LC	by description in Corlett 1998, taxon likely to incorporate at least occasional fruit or seeds in diet.		X	X		X		X			X
AVES	CUCULIFORMES	CUCULIDAE	Coccyzus	pluvialis	LC	by description in Corlett 1998, taxon likely to incorporate at least occasional fruit or seeds in diet.		X
AVES	CUCULIFORMES	CUCULIDAE	Coccyzus	rufigularis	EN	by description in Corlett 1998, taxon likely to incorporate at least occasional fruit or seeds in diet.		X
AVES	CUCULIFORMES	CUCULIDAE	Coccyzus	vetula	LC	by description in Corlett 1998, taxon likely to incorporate at least occasional fruit or seeds in diet.		X
AVES	CUCULIFORMES	CUCULIDAE	Coccyzus	vieilloti	LC	by description in Corlett 1998, taxon likely to incorporate at least occasional fruit or seeds in diet.		X
AVES	CUCULIFORMES	CUCULIDAE	Coua	caerulea	LC	by description in Corlett 1998, taxon likely to incorporate at least occasional fruit or seeds in diet.												X
AVES	CUCULIFORMES	CUCULIDAE	Coua	coquereli	LC	by description in Corlett 1998, taxon likely to incorporate at least occasional fruit or seeds in diet.												X
AVES	CUCULIFORMES	CUCULIDAE	Coua	cristata	LC	by description in Corlett 1998, taxon likely to incorporate at least occasional fruit or seeds in diet.												X
AVES	CUCULIFORMES	CUCULIDAE	Coua	cursor	LC	by description in Corlett 1998, taxon likely to incorporate at least occasional fruit or seeds in diet.												X
AVES	CUCULIFORMES	CUCULIDAE	Coua	gigas	LC	by Corlett 1998, family assumed frugivorous												X
AVES	CUCULIFORMES	CUCULIDAE	Coua	reynaudii	LC	by Corlett 1998, family assumed frugivorous												X
AVES	CUCULIFORMES	CUCULIDAE	Coua	ruficeps	LC	by Corlett 1998, family assumed frugivorous												X
AVES	CUCULIFORMES	CUCULIDAE	Coua	serriana	LC	by Corlett 1998, family assumed frugivorous												X
AVES	CUCULIFORMES	CUCULIDAE	Coua	verreauxi	NT	by Corlett 1998, family assumed frugivorous												X
AVES	CUCULIFORMES	CUCULIDAE	Crotophaga	ani	LC	by Corlett 1998, family assumed frugivorous		X	X		X		X		X	X
AVES	CUCULIFORMES	CUCULIDAE	Crotophaga	major	LC	by Corlett 1998, family assumed frugivorous		X			X					X
AVES	CUCULIFORMES	CUCULIDAE	Crotophaga	sulcirostris	LC	by Corlett 1998, family assumed frugivorous		X	X		X		X			X
AVES	CUCULIFORMES	CUCULIDAE	Cuculus	canorus	LC	by Corlett 1998, family assumed frugivorous			S	X		X		X			X	X	X
AVES	CUCULIFORMES	CUCULIDAE	Cuculus	clamosus	LC	by Corlett 1998, family assumed frugivorous												X
AVES	CUCULIFORMES	CUCULIDAE	Cuculus	crassirostris	LC	by Corlett 1998, family assumed frugivorous											X
AVES	CUCULIFORMES	CUCULIDAE	Cuculus	fugax	LC	by Corlett 1998, family assumed frugivorous			X					X	X		X
AVES	CUCULIFORMES	CUCULIDAE	Cuculus	gularis	LC	by Corlett 1998, family assumed frugivorous												X
AVES	CUCULIFORMES	CUCULIDAE	Cuculus	lepidus	LC	by Corlett 1998, family assumed frugivorous											X
AVES	CUCULIFORMES	CUCULIDAE	Cuculus	micropterus	LC	by Corlett 1998, family assumed frugivorous			X					X			X
AVES	CUCULIFORMES	CUCULIDAE	Cuculus	optatus	LC	by Corlett 1998, family assumed frugivorous			X	X				X	X		X		X
AVES	CUCULIFORMES	CUCULIDAE	Cuculus	pallidus	LC	by Corlett 1998, family assumed frugivorous									X		X
AVES	CUCULIFORMES	CUCULIDAE	Cuculus	poliocephalus	LC	by Corlett 1998, family assumed frugivorous			X					X			X	X	X
AVES	CUCULIFORMES	CUCULIDAE	Cuculus	rochii	LC	by Corlett 1998, family assumed frugivorous												X
AVES	CUCULIFORMES	CUCULIDAE	Cuculus	saturatus	LC	by Corlett 1998, family assumed frugivorous			X						X		X		X
AVES	CUCULIFORMES	CUCULIDAE	Cuculus	solitarius	LC	by Corlett 1998, family assumed frugivorous												X
AVES	CUCULIFORMES	CUCULIDAE	Cuculus	sparverioides	LC	by Corlett 1998, family assumed frugivorous			X								X
AVES	CUCULIFORMES	CUCULIDAE	Cuculus	vagans	NT	by Corlett 1998, family assumed frugivorous											X
AVES	CUCULIFORMES	CUCULIDAE	Cuculus	varius	LC	by Corlett 1998, family assumed frugivorous											X		X
AVES	CUCULIFORMES	CUCULIDAE	Dromococcyx	pavoninus	LC	by Corlett 1998, family assumed frugivorous										X
AVES	CUCULIFORMES	CUCULIDAE	Dromococcyx	phasianellus	LC	by Corlett 1998, family assumed frugivorous					X					X
AVES	CUCULIFORMES	CUCULIDAE	Eudynamys	melanorhynchus	LC	by Corlett 1998, family assumed frugivorous											X
AVES	CUCULIFORMES	CUCULIDAE	Eudynamys	orientalis	LC	by Corlett 1998, family assumed frugivorous									X		X
AVES	CUCULIFORMES	CUCULIDAE	Eudynamys	scolopaceus	LC	by Corlett 1998, family assumed frugivorous			X								X		X
AVES	CUCULIFORMES	CUCULIDAE	Eudynamys	taitensis	LC	by Corlett 1998, family assumed frugivorous									X
AVES	CUCULIFORMES	CUCULIDAE	Geococcyx	californianus	LC	by Corlett 1998, family assumed frugivorous					X		X
AVES	CUCULIFORMES	CUCULIDAE	Geococcyx	velox	LC	by Corlett 1998, family assumed frugivorous					X
AVES	CUCULIFORMES	CUCULIDAE	Guira	guira	LC	by Corlett 1998, family assumed frugivorous										X
AVES	CUCULIFORMES	CUCULIDAE	Microdynamis	parva	LC	by Corlett 1998, family assumed frugivorous									X		X
AVES	CUCULIFORMES	CUCULIDAE	Morococcyx	erythropygus	LC	by Corlett 1998, family assumed frugivorous					X
AVES	CUCULIFORMES	CUCULIDAE	Neomorphus	geoffroyi	LC	by Corlett 1998, family assumed frugivorous					X					X
AVES	CUCULIFORMES	CUCULIDAE	Neomorphus	pucheranii	LC	by Corlett 1998, family assumed frugivorous										X
AVES	CUCULIFORMES	CUCULIDAE	Neomorphus	radiolosus	EN	by Corlett 1998, family assumed frugivorous										X
AVES	CUCULIFORMES	CUCULIDAE	Neomorphus	rufipennis	LC	by Corlett 1998, family assumed frugivorous										X
AVES	CUCULIFORMES	CUCULIDAE	Neomorphus	squamiger	VU	by Corlett 1998, family assumed frugivorous										X
AVES	CUCULIFORMES	CUCULIDAE	Pachycoccyx	audeberti	LC	by Corlett 1998, family assumed frugivorous												X
AVES	CUCULIFORMES	CUCULIDAE	Phaenicophaeus	calyorhynchus	LC	by Corlett 1998, family assumed frugivorous											X
AVES	CUCULIFORMES	CUCULIDAE	Phaenicophaeus	chlorophaeus	LC	by Corlett 1998, family assumed frugivorous											X
AVES	CUCULIFORMES	CUCULIDAE	Phaenicophaeus	cumingi	LC	by Corlett 1998, family assumed frugivorous											X
AVES	CUCULIFORMES	CUCULIDAE	Phaenicophaeus	curvirostris	LC	by Corlett 1998, family assumed frugivorous											X
AVES	CUCULIFORMES	CUCULIDAE	Phaenicophaeus	diardi	NT	by Corlett 1998, family assumed frugivorous											X
AVES	CUCULIFORMES	CUCULIDAE	Phaenicophaeus	javanicus	LC	by Corlett 1998, family assumed frugivorous											X
AVES	CUCULIFORMES	CUCULIDAE	Phaenicophaeus	leschenaultii	LC	by Corlett 1998, family assumed frugivorous											X		X
AVES	CUCULIFORMES	CUCULIDAE	Phaenicophaeus	pyrrhocephalus	VU	by Corlett 1998, family assumed frugivorous											X
AVES	CUCULIFORMES	CUCULIDAE	Phaenicophaeus	sumatranus	NT	by Corlett 1998, family assumed frugivorous											X
AVES	CUCULIFORMES	CUCULIDAE	Phaenicophaeus	superciliosus	LC	by Corlett 1998, family assumed frugivorous											X
AVES	CUCULIFORMES	CUCULIDAE	Phaenicophaeus	tristis	LC	by Corlett 1998, family assumed frugivorous			X								X
AVES	CUCULIFORMES	CUCULIDAE	Phaenicophaeus	viridirostris	LC	by Corlett 1998, family assumed frugivorous											X
AVES	CUCULIFORMES	CUCULIDAE	Piaya	cayana	LC	by Corlett 1998, family assumed frugivorous		X			X					X
AVES	CUCULIFORMES	CUCULIDAE	Piaya	melanogaster	LC	by Corlett 1998, family assumed frugivorous										X
AVES	CUCULIFORMES	CUCULIDAE	Rhamphomantis	megarhynchus	LC	by Corlett 1998, family assumed frugivorous									X		X
AVES	CUCULIFORMES	CUCULIDAE	Scythrops	novaehollandiae	LC	by Corlett 1998, family assumed frugivorous									X		X
AVES	CUCULIFORMES	CUCULIDAE	Surniculus	lugubris	LC	by Corlett 1998, family assumed frugivorous			X								X
AVES	CUCULIFORMES	CUCULIDAE	Tapera	naevia	LC	by Corlett 1998, family assumed frugivorous		X			X					X
AVES	CUCULIFORMES	MUSOPHAGIDAE	Corythaeola	cristata	LC	Snow 1981												X
AVES	CUCULIFORMES	MUSOPHAGIDAE	Corythaixoides	concolor	LC	Kissling et al 2009												X
AVES	CUCULIFORMES	MUSOPHAGIDAE	Corythaixoides	leucogaster	LC	Kissling et al 2009												X
AVES	CUCULIFORMES	MUSOPHAGIDAE	Corythaixoides	personatus	LC	Kissling et al 2009												X
AVES	CUCULIFORMES	MUSOPHAGIDAE	Crinifer	piscator	LC	Kissling et al 2009												X
AVES	CUCULIFORMES	MUSOPHAGIDAE	Crinifer	zonurus	LC	Kissling et al 2009												X
AVES	CUCULIFORMES	MUSOPHAGIDAE	Musophaga	rossae	LC	Snow 1981												X
AVES	CUCULIFORMES	MUSOPHAGIDAE	Musophaga	violacea	LC	Snow 1981												X
AVES	CUCULIFORMES	MUSOPHAGIDAE	Ruwenzorornis	johnstoni	LC	Kissling et al 2009												X
AVES	CUCULIFORMES	MUSOPHAGIDAE	Tauraco	bannermani	EN	Snow 1981												X
AVES	CUCULIFORMES	MUSOPHAGIDAE	Tauraco	corythaix	LC	Snow 1981												X
AVES	CUCULIFORMES	MUSOPHAGIDAE	Tauraco	erythrolophus	LC	Snow 1981												X
AVES	CUCULIFORMES	MUSOPHAGIDAE	Tauraco	fischeri	NT	Snow 1981												X
AVES	CUCULIFORMES	MUSOPHAGIDAE	Tauraco	hartlaubi	LC	Snow 1981												X
AVES	CUCULIFORMES	MUSOPHAGIDAE	Tauraco	leucolophus	LC	Snow 1981												X
AVES	CUCULIFORMES	MUSOPHAGIDAE	Tauraco	leucotis	LC	Snow 1981												X
AVES	CUCULIFORMES	MUSOPHAGIDAE	Tauraco	livingstonii	LC	Snow 1981												X
AVES	CUCULIFORMES	MUSOPHAGIDAE	Tauraco	macrorhynchus	LC	Snow 1981												X
AVES	CUCULIFORMES	MUSOPHAGIDAE	Tauraco	persa	LC	Snow 1981												X
AVES	CUCULIFORMES	MUSOPHAGIDAE	Tauraco	porphyreolophus	LC	Snow 1981												X
AVES	CUCULIFORMES	MUSOPHAGIDAE	Tauraco	ruspolii	VU	Snow 1981												X
AVES	CUCULIFORMES	MUSOPHAGIDAE	Tauraco	schalowi	LC	Snow 1981												X
AVES	CUCULIFORMES	MUSOPHAGIDAE	Tauraco	schuetti	LC	Snow 1981												X
AVES	FALCONIFORMES	ACCIPITRIDAE	Aviceda	subcristata	LC	by description in Corlett 1998, taxon likely to incorporate at least occasional fruit or seeds in diet.									X		X
AVES	FALCONIFORMES	ACCIPITRIDAE	Milvus	migrans	LC	by description in Corlett 1998, taxon likely to incorporate at least occasional fruit or seeds in diet.			X	X		X		X	X		X	X	X
AVES	FALCONIFORMES	ACCIPITRIDAE	Pernis	ptilorhynchus	LC	by description in Corlett 1998, taxon likely to incorporate at least occasional fruit or seeds in diet.			X			X		X			X		X
AVES	GALLIFORMES	CRACIDAE	Aburria	aburri	NT	Kissling et al 2009										X
AVES	GALLIFORMES	CRACIDAE	Chamaepetes	goudotii	LC	Kissling et al 2009										X
AVES	GALLIFORMES	CRACIDAE	Chamaepetes	unicolor	NT	Kissling et al 2009					X
AVES	GALLIFORMES	CRACIDAE	Crax	alberti	CR	Kissling et al 2009										X
AVES	GALLIFORMES	CRACIDAE	Crax	alector	VU	Kissling et al 2009										X
AVES	GALLIFORMES	CRACIDAE	Crax	blumenbachii	EN	Kissling et al 2009										X
AVES	GALLIFORMES	CRACIDAE	Crax	daubentoni	NT	Kissling et al 2009										X
AVES	GALLIFORMES	CRACIDAE	Crax	fasciolata	LC	Kissling et al 2009										X
AVES	GALLIFORMES	CRACIDAE	Crax	globulosa	EN	Kissling et al 2009										X
AVES	GALLIFORMES	CRACIDAE	Crax	rubra	VU	Kissling et al 2009					X					X
AVES	GALLIFORMES	CRACIDAE	Mitu	mitu	EW	Kissling et al 2009										X
AVES	GALLIFORMES	CRACIDAE	Mitu	salvini	LC	Kissling et al 2009										X
AVES	GALLIFORMES	CRACIDAE	Mitu	tomentosum	NT	Kissling et al 2009										X
AVES	GALLIFORMES	CRACIDAE	Mitu	tuberosum	LC	Kissling et al 2009										X
AVES	GALLIFORMES	CRACIDAE	Nothocrax	urumutum	LC	Kissling et al 2009										X
AVES	GALLIFORMES	CRACIDAE	Oreophasis	derbianus	EN	Kissling et al 2009					X
AVES	GALLIFORMES	CRACIDAE	Ortalis	canicollis	LC	Kissling et al 2009										X
AVES	GALLIFORMES	CRACIDAE	Ortalis	cinereiceps	LC	Kissling et al 2009					X					X
AVES	GALLIFORMES	CRACIDAE	Ortalis	columbiana	LC	Kissling et al 2009										X
AVES	GALLIFORMES	CRACIDAE	Ortalis	erythroptera	VU	Kissling et al 2009										X
AVES	GALLIFORMES	CRACIDAE	Ortalis	garrula	LC	Kissling et al 2009										X
AVES	GALLIFORMES	CRACIDAE	Ortalis	guttata	LC	Kissling et al 2009										X
AVES	GALLIFORMES	CRACIDAE	Ortalis	leucogastra	LC	Kissling et al 2009					X
AVES	GALLIFORMES	CRACIDAE	Ortalis	motmot	LC	Kissling et al 2009										X
AVES	GALLIFORMES	CRACIDAE	Ortalis	poliocephala	LC	Kissling et al 2009					X
AVES	GALLIFORMES	CRACIDAE	Ortalis	ruficauda	LC	Kissling et al 2009		X								X
AVES	GALLIFORMES	CRACIDAE	Ortalis	superciliaris	LC	Kissling et al 2009										X
AVES	GALLIFORMES	CRACIDAE	Ortalis	vetula	LC	Kissling et al 2009					X		X
AVES	GALLIFORMES	CRACIDAE	Ortalis	wagleri	LC	Kissling et al 2009					X
AVES	GALLIFORMES	CRACIDAE	Pauxi	pauxi	EN	Kissling et al 2009										X
AVES	GALLIFORMES	CRACIDAE	Pauxi	unicornis	EN	Kissling et al 2009										X
AVES	GALLIFORMES	CRACIDAE	Penelope	albipennis	CR	Kissling et al 2009										X
AVES	GALLIFORMES	CRACIDAE	Penelope	argyrotis	LC	Kissling et al 2009										X
AVES	GALLIFORMES	CRACIDAE	Penelope	barbata	VU	Kissling et al 2009										X
AVES	GALLIFORMES	CRACIDAE	Penelope	dabbenei	LC	Kissling et al 2009										X
AVES	GALLIFORMES	CRACIDAE	Penelope	jacquacu	LC	Kissling et al 2009										X
AVES	GALLIFORMES	CRACIDAE	Penelope	jacucaca	VU	Kissling et al 2009										X
AVES	GALLIFORMES	CRACIDAE	Penelope	marail	LC	Kissling et al 2009										X
AVES	GALLIFORMES	CRACIDAE	Penelope	montagnii	LC	Kissling et al 2009										X
AVES	GALLIFORMES	CRACIDAE	Penelope	obscura	LC	Kissling et al 2009										X
AVES	GALLIFORMES	CRACIDAE	Penelope	ochrogaster	VU	Kissling et al 2009										X
AVES	GALLIFORMES	CRACIDAE	Penelope	ortoni	EN	Kissling et al 2009										X
AVES	GALLIFORMES	CRACIDAE	Penelope	perspicax	EN	Kissling et al 2009										X
AVES	GALLIFORMES	CRACIDAE	Penelope	pileata	VU	Kissling et al 2009										X
AVES	GALLIFORMES	CRACIDAE	Penelope	purpurascens	LC	Kissling et al 2009					X					X
AVES	GALLIFORMES	CRACIDAE	Penelope	superciliaris	LC	Gressler et al 2006										X
AVES	GALLIFORMES	CRACIDAE	Penelopina	nigra	VU	Kissling et al 2009					X
AVES	GALLIFORMES	CRACIDAE	Pipile	cujubi	LC	Kissling et al 2009										X
AVES	GALLIFORMES	CRACIDAE	Pipile	cumanensis	VU	Kissling et al 2009										X
AVES	GALLIFORMES	CRACIDAE	Pipile	jacutinga	EN	Gressler et al 2006										X
AVES	GALLIFORMES	CRACIDAE	Pipile	pipile	CR	Kissling et al 2009		X
AVES	GALLIFORMES	PHASIANIDAE	Afropavo	congensis	VU	Corlett 1998; Family likely to include at least some fruit in diet												X
AVES	GALLIFORMES	PHASIANIDAE	Alectoris	barbara	LC	Corlett 1998; Family likely to include at least some fruit in diet				X		X
AVES	GALLIFORMES	PHASIANIDAE	Alectoris	chukar	LC	Corlett 1998; Family likely to include at least some fruit in diet			X	X		X		X			X		X
AVES	GALLIFORMES	PHASIANIDAE	Alectoris	graeca	NT	Corlett 1998; Family likely to include at least some fruit in diet				X
AVES	GALLIFORMES	PHASIANIDAE	Alectoris	magna	LC	Corlett 1998; Family likely to include at least some fruit in diet			X
AVES	GALLIFORMES	PHASIANIDAE	Alectoris	melanocephala	LC	Corlett 1998; Family likely to include at least some fruit in diet													X
AVES	GALLIFORMES	PHASIANIDAE	Alectoris	philbyi	LC	Corlett 1998; Family likely to include at least some fruit in diet													X
AVES	GALLIFORMES	PHASIANIDAE	Alectoris	rufa	LC	Corlett 1998; Family likely to include at least some fruit in diet				X
AVES	GALLIFORMES	PHASIANIDAE	Ammoperdix	griseogularis	LC	Corlett 1998; Family likely to include at least some fruit in diet											X		X
AVES	GALLIFORMES	PHASIANIDAE	Ammoperdix	heyi	LC	Corlett 1998; Family likely to include at least some fruit in diet						X						X	X
AVES	GALLIFORMES	PHASIANIDAE	Anurophasis	monorthonyx	NT	Corlett 1998; Family likely to include at least some fruit in diet											X
AVES	GALLIFORMES	PHASIANIDAE	Arborophila	ardens	VU	Corlett 1998; Family likely to include at least some fruit in diet			X
AVES	GALLIFORMES	PHASIANIDAE	Arborophila	atrogularis	NT	Corlett 1998; Family likely to include at least some fruit in diet			X								X
AVES	GALLIFORMES	PHASIANIDAE	Arborophila	brunneopectus	LC	Corlett 1998; Family likely to include at least some fruit in diet			X								X
AVES	GALLIFORMES	PHASIANIDAE	Arborophila	cambodiana	LC	Corlett 1998; Family likely to include at least some fruit in diet											X
AVES	GALLIFORMES	PHASIANIDAE	Arborophila	campbelli	LC	Corlett 1998; Family likely to include at least some fruit in diet											X
AVES	GALLIFORMES	PHASIANIDAE	Arborophila	charltonii	NT	Corlett 1998; Family likely to include at least some fruit in diet											X
AVES	GALLIFORMES	PHASIANIDAE	Arborophila	chloropus	LC	Corlett 1998; Family likely to include at least some fruit in diet			X								X
AVES	GALLIFORMES	PHASIANIDAE	Arborophila	crudigularis	NT	Corlett 1998; Family likely to include at least some fruit in diet			X
AVES	GALLIFORMES	PHASIANIDAE	Arborophila	davidi	NT	Corlett 1998; Family likely to include at least some fruit in diet											X
AVES	GALLIFORMES	PHASIANIDAE	Arborophila	gingica	NT	Corlett 1998; Family likely to include at least some fruit in diet			X
AVES	GALLIFORMES	PHASIANIDAE	Arborophila	hyperythra	LC	Corlett 1998; Family likely to include at least some fruit in diet											X
AVES	GALLIFORMES	PHASIANIDAE	Arborophila	javanica	LC	Corlett 1998; Family likely to include at least some fruit in diet											X
AVES	GALLIFORMES	PHASIANIDAE	Arborophila	mandellii	VU	Corlett 1998; Family likely to include at least some fruit in diet			X								X
AVES	GALLIFORMES	PHASIANIDAE	Arborophila	orientalis	VU	Corlett 1998; Family likely to include at least some fruit in diet											X
AVES	GALLIFORMES	PHASIANIDAE	Arborophila	rolli	LC	Corlett 1998; Family likely to include at least some fruit in diet											X
AVES	GALLIFORMES	PHASIANIDAE	Arborophila	rubrirostris	LC	Corlett 1998; Family likely to include at least some fruit in diet											X
AVES	GALLIFORMES	PHASIANIDAE	Arborophila	rufipectus	EN	Corlett 1998; Family likely to include at least some fruit in diet			X
AVES	GALLIFORMES	PHASIANIDAE	Arborophila	rufogularis	LC	Corlett 1998; Family likely to include at least some fruit in diet			X								X
AVES	GALLIFORMES	PHASIANIDAE	Arborophila	sumatrana	LC	Corlett 1998; Family likely to include at least some fruit in diet											X
AVES	GALLIFORMES	PHASIANIDAE	Arborophila	torqueola	LC	Corlett 1998; Family likely to include at least some fruit in diet			X								X
AVES	GALLIFORMES	PHASIANIDAE	Argusianus	argus	NT	Corlett 1998; Family likely to include at least some fruit in diet											X
AVES	GALLIFORMES	PHASIANIDAE	Bambusicola	fytchii	LC	Corlett 1998; Family likely to include at least some fruit in diet			X								X
AVES	GALLIFORMES	PHASIANIDAE	Bambusicola	thoracicus	LC	Corlett 1998; Family likely to include at least some fruit in diet			X
AVES	GALLIFORMES	PHASIANIDAE	Bonasa	bonasia	LC	Corlett 1998; Family likely to include at least some fruit in diet			X	X				X					X
AVES	GALLIFORMES	PHASIANIDAE	Bonasa	sewerzowi	NT	Corlett 1998; Family likely to include at least some fruit in diet			X
AVES	GALLIFORMES	PHASIANIDAE	Bonasa	umbellus	LC	Corlett 1998; Family likely to include at least some fruit in diet							X
AVES	GALLIFORMES	PHASIANIDAE	Caloperdix	oculeus	NT	Corlett 1998; Family likely to include at least some fruit in diet											X
AVES	GALLIFORMES	PHASIANIDAE	Catreus	wallichi	VU	Corlett 1998; Family likely to include at least some fruit in diet											X		X
AVES	GALLIFORMES	PHASIANIDAE	Centrocercus	minimus	EN	Corlett 1998; Family likely to include at least some fruit in diet							X
AVES	GALLIFORMES	PHASIANIDAE	Centrocercus	urophasianus	NT	Corlett 1998; Family likely to include at least some fruit in diet							X
AVES	GALLIFORMES	PHASIANIDAE	Chrysolophus	amherstiae	LC	Corlett 1998; Family likely to include at least some fruit in diet			X								X
AVES	GALLIFORMES	PHASIANIDAE	Chrysolophus	pictus	LC	Corlett 1998; Family likely to include at least some fruit in diet			X
AVES	GALLIFORMES	PHASIANIDAE	Coturnix	chinensis	LC	Panetta and McKee 1997			X						X		X	X
AVES	GALLIFORMES	PHASIANIDAE	Coturnix	coromandelica	LC	Corlett 1998; Family likely to include at least some fruit in diet											X		X
AVES	GALLIFORMES	PHASIANIDAE	Coturnix	coturnix	LC	Lotz and Schondube 2006			X	X		X		X			X	X	X
AVES	GALLIFORMES	PHASIANIDAE	Coturnix	delegorguei	LC	Corlett 1998; Family likely to include at least some fruit in diet												X	X
AVES	GALLIFORMES	PHASIANIDAE	Coturnix	japonica	NT	Corlett 1998; Family likely to include at least some fruit in diet			X					X			X
AVES	GALLIFORMES	PHASIANIDAE	Coturnix	pectoralis	LC	Corlett 1998; Family likely to include at least some fruit in diet									X
AVES	GALLIFORMES	PHASIANIDAE	Coturnix	ypsilophora	LC	Panetta and McKee 1997									X		X
AVES	GALLIFORMES	PHASIANIDAE	Crossoptilon	auritum	LC	Corlett 1998; Family likely to include at least some fruit in diet			X
AVES	GALLIFORMES	PHASIANIDAE	Crossoptilon	crossoptilon	NT	Corlett 1998; Family likely to include at least some fruit in diet			X
AVES	GALLIFORMES	PHASIANIDAE	Crossoptilon	harmani	NT	Corlett 1998; Family likely to include at least some fruit in diet			X								X
AVES	GALLIFORMES	PHASIANIDAE	Crossoptilon	mantchuricum	VU	Corlett 1998; Family likely to include at least some fruit in diet			X
AVES	GALLIFORMES	PHASIANIDAE	Dendragapus	canadensis	LC	Corlett 1998; Family likely to include at least some fruit in diet							X
AVES	GALLIFORMES	PHASIANIDAE	Dendragapus	falcipennis	NT	Corlett 1998; Family likely to include at least some fruit in diet			X					X
AVES	GALLIFORMES	PHASIANIDAE	Dendragapus	fuliginosus	LC	Corlett 1998; Family likely to include at least some fruit in diet							X
AVES	GALLIFORMES	PHASIANIDAE	Dendragapus	obscurus	LC	Corlett 1998; Family likely to include at least some fruit in diet							X
AVES	GALLIFORMES	PHASIANIDAE	Francolinus	adspersus	LC	Corlett 1998; Family likely to include at least some fruit in diet												X
AVES	GALLIFORMES	PHASIANIDAE	Francolinus	afer	LC	Corlett 1998; Family likely to include at least some fruit in diet												X
AVES	GALLIFORMES	PHASIANIDAE	Francolinus	africanus	LC	Corlett 1998; Family likely to include at least some fruit in diet												X
AVES	GALLIFORMES	PHASIANIDAE	Francolinus	ahantensis	LC	Corlett 1998; Family likely to include at least some fruit in diet												X
AVES	GALLIFORMES	PHASIANIDAE	Francolinus	albogularis	LC	Corlett 1998; Family likely to include at least some fruit in diet												X
AVES	GALLIFORMES	PHASIANIDAE	Francolinus	bicalcaratus	LC	Corlett 1998; Family likely to include at least some fruit in diet						X
AVES	GALLIFORMES	PHASIANIDAE	Francolinus	camerunensis	EN	Corlett 1998; Family likely to include at least some fruit in diet												X
AVES	GALLIFORMES	PHASIANIDAE	Francolinus	capensis	LC	Corlett 1998; Family likely to include at least some fruit in diet												X
AVES	GALLIFORMES	PHASIANIDAE	Francolinus	castaneicollis	LC	Corlett 1998; Family likely to include at least some fruit in diet												X
AVES	GALLIFORMES	PHASIANIDAE	Francolinus	clappertoni	LC	Corlett 1998; Family likely to include at least some fruit in diet												X
AVES	GALLIFORMES	PHASIANIDAE	Francolinus	coqui	LC	Corlett 1998; Family likely to include at least some fruit in diet												X
AVES	GALLIFORMES	PHASIANIDAE	Francolinus	erckelii	LC	Corlett 1998; Family likely to include at least some fruit in diet												X
AVES	GALLIFORMES	PHASIANIDAE	Francolinus	finschi	LC	Corlett 1998; Family likely to include at least some fruit in diet												X
AVES	GALLIFORMES	PHASIANIDAE	Francolinus	francolinus	LC	Corlett 1998; Family likely to include at least some fruit in diet				X							X		X
AVES	GALLIFORMES	PHASIANIDAE	Francolinus	griseostriatus	LC	Corlett 1998; Family likely to include at least some fruit in diet												X
AVES	GALLIFORMES	PHASIANIDAE	Francolinus	gularis	VU	Corlett 1998; Family likely to include at least some fruit in diet											X
AVES	GALLIFORMES	PHASIANIDAE	Francolinus	hartlaubi	LC	Corlett 1998; Family likely to include at least some fruit in diet												X
AVES	GALLIFORMES	PHASIANIDAE	Francolinus	harwoodi	VU	Corlett 1998; Family likely to include at least some fruit in diet												X
AVES	GALLIFORMES	PHASIANIDAE	Francolinus	hildebrandti	LC	Corlett 1998; Family likely to include at least some fruit in diet												X
AVES	GALLIFORMES	PHASIANIDAE	Francolinus	icterorhynchus	LC	Corlett 1998; Family likely to include at least some fruit in diet												X
AVES	GALLIFORMES	PHASIANIDAE	Francolinus	jacksoni	LC	Corlett 1998; Family likely to include at least some fruit in diet												X
AVES	GALLIFORMES	PHASIANIDAE	Francolinus	lathami	LC	Corlett 1998; Family likely to include at least some fruit in diet												X
AVES	GALLIFORMES	PHASIANIDAE	Francolinus	leucoscepus	LC	Corlett 1998; Family likely to include at least some fruit in diet												X
AVES	GALLIFORMES	PHASIANIDAE	Francolinus	levaillantii	LC	Corlett 1998; Family likely to include at least some fruit in diet												X
AVES	GALLIFORMES	PHASIANIDAE	Francolinus	levaillantoides	LC	Corlett 1998; Family likely to include at least some fruit in diet												X
AVES	GALLIFORMES	PHASIANIDAE	Francolinus	nahani	EN	Corlett 1998; Family likely to include at least some fruit in diet												X
AVES	GALLIFORMES	PHASIANIDAE	Francolinus	natalensis	LC	Corlett 1998; Family likely to include at least some fruit in diet												X
AVES	GALLIFORMES	PHASIANIDAE	Francolinus	nobilis	LC	Corlett 1998; Family likely to include at least some fruit in diet												X
AVES	GALLIFORMES	PHASIANIDAE	Francolinus	ochropectus	CR	Corlett 1998; Family likely to include at least some fruit in diet												X
AVES	GALLIFORMES	PHASIANIDAE	Francolinus	pictus	LC	Corlett 1998; Family likely to include at least some fruit in diet											X
AVES	GALLIFORMES	PHASIANIDAE	Francolinus	pintadeanus	LC	Corlett 1998; Family likely to include at least some fruit in diet			X								X
AVES	GALLIFORMES	PHASIANIDAE	Francolinus	pondicerianus	LC	Corlett 1998; Family likely to include at least some fruit in diet											X		X
AVES	GALLIFORMES	PHASIANIDAE	Francolinus	psilolaemus	LC	Corlett 1998; Family likely to include at least some fruit in diet												X
AVES	GALLIFORMES	PHASIANIDAE	Francolinus	rufopictus	LC	Corlett 1998; Family likely to include at least some fruit in diet												X
AVES	GALLIFORMES	PHASIANIDAE	Francolinus	schlegelii	LC	Corlett 1998; Family likely to include at least some fruit in diet												X
AVES	GALLIFORMES	PHASIANIDAE	Francolinus	sephaena	LC	Corlett 1998; Family likely to include at least some fruit in diet												X
AVES	GALLIFORMES	PHASIANIDAE	Francolinus	shelleyi	LC	Corlett 1998; Family likely to include at least some fruit in diet												X
AVES	GALLIFORMES	PHASIANIDAE	Francolinus	squamatus	LC	Corlett 1998; Family likely to include at least some fruit in diet												X
AVES	GALLIFORMES	PHASIANIDAE	Francolinus	streptophorus	NT	Corlett 1998; Family likely to include at least some fruit in diet												X
AVES	GALLIFORMES	PHASIANIDAE	Francolinus	swainsonii	LC	Corlett 1998; Family likely to include at least some fruit in diet												X
AVES	GALLIFORMES	PHASIANIDAE	Francolinus	swierstrai	EN	Corlett 1998; Family likely to include at least some fruit in diet												X
AVES	GALLIFORMES	PHASIANIDAE	Galloperdix	bicalcarata	LC	Corlett 1998; Family likely to include at least some fruit in diet											X
AVES	GALLIFORMES	PHASIANIDAE	Galloperdix	lunulata	LC	Corlett 1998; Family likely to include at least some fruit in diet											X
AVES	GALLIFORMES	PHASIANIDAE	Galloperdix	spadicea	LC	Corlett 1998; Family likely to include at least some fruit in diet											X
AVES	GALLIFORMES	PHASIANIDAE	Gallus	gallus	LC	Lotz and Schondube 2006			X								X		X
AVES	GALLIFORMES	PHASIANIDAE	Gallus	lafayetii	LC	Corlett 1998; Family likely to include at least some fruit in diet											X
AVES	GALLIFORMES	PHASIANIDAE	Gallus	sonneratii	LC	Corlett 1998; Family likely to include at least some fruit in diet											X
AVES	GALLIFORMES	PHASIANIDAE	Gallus	varius	LC	Corlett 1998; Family likely to include at least some fruit in diet											X
AVES	GALLIFORMES	PHASIANIDAE	Haematortyx	sanguiniceps	LC	Corlett 1998; Family likely to include at least some fruit in diet											X
AVES	GALLIFORMES	PHASIANIDAE	Ithaginis	cruentus	LC	Corlett 1998; Family likely to include at least some fruit in diet			X								X
AVES	GALLIFORMES	PHASIANIDAE	Lagopus	lagopus	LC	Corlett 1998; Family likely to include at least some fruit in diet			X	X			X	X					X
AVES	GALLIFORMES	PHASIANIDAE	Lagopus	leucura	LC	Corlett 1998; Family likely to include at least some fruit in diet							X
AVES	GALLIFORMES	PHASIANIDAE	Lagopus	muta	LC	Corlett 1998; Family likely to include at least some fruit in diet			X	X			X	X					X
AVES	GALLIFORMES	PHASIANIDAE	Lerwa	lerwa	LC	Corlett 1998; Family likely to include at least some fruit in diet			X								X		X
AVES	GALLIFORMES	PHASIANIDAE	Lophophorus	impejanus	LC	Corlett 1998; Family likely to include at least some fruit in diet			X								X		X
AVES	GALLIFORMES	PHASIANIDAE	Lophophorus	lhuysii	VU	Corlett 1998; Family likely to include at least some fruit in diet			X
AVES	GALLIFORMES	PHASIANIDAE	Lophophorus	sclateri	VU	Corlett 1998; Family likely to include at least some fruit in diet			X								X
AVES	GALLIFORMES	PHASIANIDAE	Lophura	bulweri	VU	Corlett 1998; Family likely to include at least some fruit in diet											X
AVES	GALLIFORMES	PHASIANIDAE	Lophura	diardi	LC	Corlett 1998; Family likely to include at least some fruit in diet											X
AVES	GALLIFORMES	PHASIANIDAE	Lophura	edwardsi	CR	Corlett 1998; Family likely to include at least some fruit in diet											X
AVES	GALLIFORMES	PHASIANIDAE	Lophura	erythrophthalma	VU	Corlett 1998; Family likely to include at least some fruit in diet											X
AVES	GALLIFORMES	PHASIANIDAE	Lophura	hatinhensis	EN	Corlett 1998; Family likely to include at least some fruit in diet											X
AVES	GALLIFORMES	PHASIANIDAE	Lophura	hoogerwerfi	VU	Corlett 1998; Family likely to include at least some fruit in diet											X
AVES	GALLIFORMES	PHASIANIDAE	Lophura	ignita	NT	Corlett 1998; Family likely to include at least some fruit in diet											X
AVES	GALLIFORMES	PHASIANIDAE	Lophura	inornata	VU	Corlett 1998; Family likely to include at least some fruit in diet											X
AVES	GALLIFORMES	PHASIANIDAE	Lophura	leucomelanos	LC	Corlett 1998; Family likely to include at least some fruit in diet			X								X		X
AVES	GALLIFORMES	PHASIANIDAE	Lophura	nycthemera	LC	Corlett 1998; Family likely to include at least some fruit in diet			X								X
AVES	GALLIFORMES	PHASIANIDAE	Lophura	swinhoii	NT	Corlett 1998; Family likely to include at least some fruit in diet			X
AVES	GALLIFORMES	PHASIANIDAE	Margaroperdix	madagascariensis	LC	Corlett 1998; Family likely to include at least some fruit in diet												X
AVES	GALLIFORMES	PHASIANIDAE	Melanoperdix	niger	VU	Corlett 1998; Family likely to include at least some fruit in diet											X
AVES	GALLIFORMES	PHASIANIDAE	Meleagris	gallopavo	LC	Corlett 1998; Family likely to include at least some fruit in diet					X		X
AVES	GALLIFORMES	PHASIANIDAE	Meleagris	ocellata	NT	Corlett 1998; Family likely to include at least some fruit in diet					X
AVES	GALLIFORMES	PHASIANIDAE	Ophrysia	superciliosa	CR	Corlett 1998; Family likely to include at least some fruit in diet											X
AVES	GALLIFORMES	PHASIANIDAE	Pavo	cristatus	LC	Corlett 1998; Family likely to include at least some fruit in diet											X		X
AVES	GALLIFORMES	PHASIANIDAE	Pavo	muticus	EN	Corlett 1998; Family likely to include at least some fruit in diet			X								X
AVES	GALLIFORMES	PHASIANIDAE	Perdicula	argoondah	LC	Corlett 1998; Family likely to include at least some fruit in diet											X
AVES	GALLIFORMES	PHASIANIDAE	Perdicula	asiatica	LC	Corlett 1998; Family likely to include at least some fruit in diet											X
AVES	GALLIFORMES	PHASIANIDAE	Perdicula	erythrorhyncha	LC	Corlett 1998; Family likely to include at least some fruit in diet											X
AVES	GALLIFORMES	PHASIANIDAE	Perdicula	manipurensis	VU	Corlett 1998; Family likely to include at least some fruit in diet											X
AVES	GALLIFORMES	PHASIANIDAE	Perdix	dauurica	LC	Corlett 1998; Family likely to include at least some fruit in diet			X					X					X
AVES	GALLIFORMES	PHASIANIDAE	Perdix	hodgsoniae	LC	Corlett 1998; Family likely to include at least some fruit in diet			X								X
AVES	GALLIFORMES	PHASIANIDAE	Perdix	perdix	LC	Corlett 1998; Family likely to include at least some fruit in diet			X	X			X	X
AVES	GALLIFORMES	PHASIANIDAE	Phasianus	colchicus	LC	Corlett 1998; Family likely to include at least some fruit in diet			X	X				X			X		X
AVES	GALLIFORMES	PHASIANIDAE	Polyplectron	bicalcaratum	LC	Corlett 1998; Family likely to include at least some fruit in diet			X								X
AVES	GALLIFORMES	PHASIANIDAE	Polyplectron	chalcurum	LC	Corlett 1998; Family likely to include at least some fruit in diet											X
AVES	GALLIFORMES	PHASIANIDAE	Polyplectron	germaini	NT	Corlett 1998; Family likely to include at least some fruit in diet											X
AVES	GALLIFORMES	PHASIANIDAE	Polyplectron	inopinatum	VU	Corlett 1998; Family likely to include at least some fruit in diet											X
AVES	GALLIFORMES	PHASIANIDAE	Polyplectron	katsumatae	EN	Corlett 1998; Family likely to include at least some fruit in diet			X
AVES	GALLIFORMES	PHASIANIDAE	Polyplectron	malacense	VU	Corlett 1998; Family likely to include at least some fruit in diet											X
AVES	GALLIFORMES	PHASIANIDAE	Polyplectron	napoleonis	VU	Corlett 1998; Family likely to include at least some fruit in diet											X
AVES	GALLIFORMES	PHASIANIDAE	Polyplectron	schleiermacheri	EN	Corlett 1998; Family likely to include at least some fruit in diet											X
AVES	GALLIFORMES	PHASIANIDAE	Ptilopachus	petrosus	LC	Corlett 1998; Family likely to include at least some fruit in diet												X
AVES	GALLIFORMES	PHASIANIDAE	Pucrasia	macrolopha	LC	Corlett 1998; Family likely to include at least some fruit in diet			X										X
AVES	GALLIFORMES	PHASIANIDAE	Rheinardia	ocellata	NT	Corlett 1998; Family likely to include at least some fruit in diet											X
AVES	GALLIFORMES	PHASIANIDAE	Rhizothera	longirostris	NT	Corlett 1998; Family likely to include at least some fruit in diet											X
AVES	GALLIFORMES	PHASIANIDAE	Rollulus	rouloul	NT	Corlett 1998; Family likely to include at least some fruit in diet											X
AVES	GALLIFORMES	PHASIANIDAE	Syrmaticus	ellioti	NT	Corlett 1998; Family likely to include at least some fruit in diet			X
AVES	GALLIFORMES	PHASIANIDAE	Syrmaticus	humiae	NT	Corlett 1998; Family likely to include at least some fruit in diet			X								X
AVES	GALLIFORMES	PHASIANIDAE	Syrmaticus	mikado	NT	Corlett 1998; Family likely to include at least some fruit in diet			X
AVES	GALLIFORMES	PHASIANIDAE	Syrmaticus	reevesii	VU	Corlett 1998; Family likely to include at least some fruit in diet			X
AVES	GALLIFORMES	PHASIANIDAE	Syrmaticus	soemmerringii	NT	Corlett 1998; Family likely to include at least some fruit in diet			X
AVES	GALLIFORMES	PHASIANIDAE	Tetrao	mlokosiewiczi	NT	Corlett 1998; Family likely to include at least some fruit in diet								X					X
AVES	GALLIFORMES	PHASIANIDAE	Tetrao	parvirostris	LC	Corlett 1998; Family likely to include at least some fruit in diet			X					X
AVES	GALLIFORMES	PHASIANIDAE	Tetrao	tetrix	LC	Corlett 1998; Family likely to include at least some fruit in diet			X	X				X					X
AVES	GALLIFORMES	PHASIANIDAE	Tetrao	urogallus	LC	Corlett 1998; Family likely to include at least some fruit in diet			X	X				X					X
AVES	GALLIFORMES	PHASIANIDAE	Tetraogallus	altaicus	LC	Corlett 1998; Family likely to include at least some fruit in diet			X					X					X
AVES	GALLIFORMES	PHASIANIDAE	Tetraogallus	caspius	LC	Corlett 1998; Family likely to include at least some fruit in diet													X
AVES	GALLIFORMES	PHASIANIDAE	Tetraogallus	caucasicus	LC	Corlett 1998; Family likely to include at least some fruit in diet								X					X
AVES	GALLIFORMES	PHASIANIDAE	Tetraogallus	himalayensis	LC	Corlett 1998; Family likely to include at least some fruit in diet			X								X		X
AVES	GALLIFORMES	PHASIANIDAE	Tetraogallus	tibetanus	LC	Corlett 1998; Family likely to include at least some fruit in diet			X								X		X
AVES	GALLIFORMES	PHASIANIDAE	Tetraophasis	obscurus	LC	Corlett 1998; Family likely to include at least some fruit in diet			X
AVES	GALLIFORMES	PHASIANIDAE	Tetraophasis	szechenyii	LC	Corlett 1998; Family likely to include at least some fruit in diet			X								X
AVES	GALLIFORMES	PHASIANIDAE	Tragopan	blythii	VU	Corlett 1998; Family likely to include at least some fruit in diet			X								X
AVES	GALLIFORMES	PHASIANIDAE	Tragopan	caboti	VU	Corlett 1998; Family likely to include at least some fruit in diet			X
AVES	GALLIFORMES	PHASIANIDAE	Tragopan	melanocephalus	VU	Corlett 1998; Family likely to include at least some fruit in diet											X		X
AVES	GALLIFORMES	PHASIANIDAE	Tragopan	satyra	NT	Corlett 1998; Family likely to include at least some fruit in diet			X								X
AVES	GALLIFORMES	PHASIANIDAE	Tragopan	temminckii	LC	Corlett 1998; Family likely to include at least some fruit in diet			X								X
AVES	GALLIFORMES	PHASIANIDAE	Tympanuchus	cupido	VU	Corlett 1998; Family likely to include at least some fruit in diet							X
AVES	GALLIFORMES	PHASIANIDAE	Tympanuchus	pallidicinctus	VU	Corlett 1998; Family likely to include at least some fruit in diet							X
AVES	GALLIFORMES	PHASIANIDAE	Tympanuchus	phasianellus	LC	Corlett 1998; Family likely to include at least some fruit in diet							X
AVES	GALLIFORMES	PHASIANIDAE	Xenoperdix	udzungwensis	EN	Corlett 1998; Family likely to include at least some fruit in diet												X
AVES	GRUIFORMES	GRUIDAE	Grus	grus	LC	by description in Corlett 1998, taxon likely to incorporate at least occasional fruit or seeds in diet.				X		X	X	X			X		X
AVES	GRUIFORMES	GRUIDAE	Grus	monacha	VU	by description in Corlett 1998, taxon likely to incorporate at least occasional fruit or seeds in diet.								X
AVES	GRUIFORMES	OTIDIDAE	Ardeotis	arabs	NT	IUCN Red List 2010						X						X	X
AVES	GRUIFORMES	OTIDIDAE	Ardeotis	australis	LC	by description in del Hoyo et al 2011, taxon likely to incorporate at least occasional fruits or seeds in diet									X		X
AVES	GRUIFORMES	OTIDIDAE	Ardeotis	kori	LC	by description in del Hoyo et al 2011, taxon likely to incorporate at least occasional fruits or seeds in diet												X
AVES	GRUIFORMES	OTIDIDAE	Ardeotis	nigriceps	CR	by description in Corlett 1998, taxon likely to incorporate at least occasional fruit or seeds in diet.											X		X
AVES	GRUIFORMES	OTIDIDAE	Chlamydotis	undulata	VU	by description in del Hoyo et al 2011, taxon likely to incorporate at least occasional fruits or seeds in diet			X	X		X		X			X	X	X
AVES	GRUIFORMES	OTIDIDAE	Eupodotis	afra	LC	by description in del Hoyo et al 2011, taxon likely to incorporate at least occasional fruits or seeds in diet												X
AVES	GRUIFORMES	OTIDIDAE	Eupodotis	afraoides	LC	by description in del Hoyo et al 2011, taxon likely to incorporate at least occasional fruits or seeds in diet												X
AVES	GRUIFORMES	OTIDIDAE	Eupodotis	caerulescens	NT	by description in del Hoyo et al 2011, taxon likely to incorporate at least occasional fruits or seeds in diet												X
AVES	GRUIFORMES	OTIDIDAE	Eupodotis	gindiana	LC	by description in del Hoyo et al 2011, taxon likely to incorporate at least occasional fruits or seeds in diet												X
AVES	GRUIFORMES	OTIDIDAE	Eupodotis	hartlaubii	LC	by description in del Hoyo et al 2011, taxon likely to incorporate at least occasional fruits or seeds in diet												X
AVES	GRUIFORMES	OTIDIDAE	Eupodotis	humilis	NT	by description in del Hoyo et al 2011, taxon likely to incorporate at least occasional fruits or seeds in diet												X
AVES	GRUIFORMES	OTIDIDAE	Eupodotis	melanogaster	LC	by description in del Hoyo et al 2011, taxon likely to incorporate at least occasional fruits or seeds in diet												X
AVES	GRUIFORMES	OTIDIDAE	Eupodotis	rueppellii	LC	by description in del Hoyo et al 2011, taxon likely to incorporate at least occasional fruits or seeds in diet												X
AVES	GRUIFORMES	OTIDIDAE	Eupodotis	ruficrista	LC	by description in del Hoyo et al 2011, taxon likely to incorporate at least occasional fruits or seeds in diet												X
AVES	GRUIFORMES	OTIDIDAE	Eupodotis	savilei	LC	by description in del Hoyo et al 2011, taxon likely to incorporate at least occasional fruits or seeds in diet												X
AVES	GRUIFORMES	OTIDIDAE	Eupodotis	senegalensis	LC	by description in del Hoyo et al 2011, taxon likely to incorporate at least occasional fruits or seeds in diet												X
AVES	GRUIFORMES	OTIDIDAE	Eupodotis	vigorsii	LC	by description in del Hoyo et al 2011, taxon likely to incorporate at least occasional fruits or seeds in diet												X
AVES	GRUIFORMES	OTIDIDAE	Houbaropsis	bengalensis	CR	by description in del Hoyo et al 2011, taxon likely to incorporate at least occasional fruits or seeds in diet											X
AVES	GRUIFORMES	OTIDIDAE	Neotis	denhami	NT	by description in del Hoyo et al 2011, taxon likely to incorporate at least occasional fruits or seeds in diet												X
AVES	GRUIFORMES	OTIDIDAE	Neotis	heuglinii	LC	by description in del Hoyo et al 2011, taxon likely to incorporate at least occasional fruits or seeds in diet												X
AVES	GRUIFORMES	OTIDIDAE	Neotis	ludwigii	EN	by description in del Hoyo et al 2011, taxon likely to incorporate at least occasional fruits or seeds in diet												X
AVES	GRUIFORMES	OTIDIDAE	Neotis	nuba	NT	by description in del Hoyo et al 2011, taxon likely to incorporate at least occasional fruits or seeds in diet												X
AVES	GRUIFORMES	OTIDIDAE	Otis	tarda	VU	by description in del Hoyo et al 2011, taxon likely to incorporate at least occasional fruits or seeds in diet			X	X		X		X					X
AVES	GRUIFORMES	OTIDIDAE	Sypheotides	indicus	EN	by description in del Hoyo et al 2011, taxon likely to incorporate at least occasional fruits or seeds in diet											X		X
AVES	GRUIFORMES	OTIDIDAE	Tetrax	tetrax	NT	by description in del Hoyo et al 2011, taxon likely to incorporate at least occasional fruits or seeds in diet				X		X		X					X
AVES	GRUIFORMES	RALLIDAE	Amaurornis	phoenicurus	LC	by description in Corlett 1998, taxon likely to incorporate at least occasional fruit or seeds in diet.			X						X		X
AVES	GRUIFORMES	RALLIDAE	Gallinula	chloropus	LC	by description in Corlett 1998, taxon likely to incorporate at least occasional fruit or seeds in diet.		X	X	X	X	X	X		X	X	X	X
AVES	GRUIFORMES	RALLIDAE	Lewinia	pectoralis	LC	Panetta and McKee 1997									X		X
AVES	GRUIFORMES	RALLIDAE	Porzana	tabuensis	LC	Panetta and McKee 1997									X		X
AVES	GRUIFORMES	RALLIDAE	Rallus	aquaticus	LC	by description in Corlett 1998, taxon likely to incorporate at least occasional fruit or seeds in diet.			X	X							X	X	X
AVES	PASSERIFORMES	Aegithalidae	Aegithalos	concinnus	LC	by description in Corlett 1998, taxon likely to incorporate at least occasional fruit or seeds in diet.			X								X		X
AVES	PASSERIFORMES	ARTAMIDAE	Artamus	cinereus	LC	by description in Corlett 1998, taxon likely to incorporate at least occasional fruit or seeds in diet.									X		X
AVES	PASSERIFORMES	BOMBYCILLIDAE	Bombycilla	cedrorum	LC	Lotz and Schondube 2006		X	X		X		X			X
AVES	PASSERIFORMES	BOMBYCILLIDAE	Bombycilla	garrulus	LC	Kissling et al 2009			X	X			X	X			X		X
AVES	PASSERIFORMES	BOMBYCILLIDAE	Bombycilla	japonica	NT	Kissling et al 2009			X					X
AVES	PASSERIFORMES	BOMBYCILLIDAE	Hypocolius	ampelinus	LC	Kissling et al 2009											X		X
AVES	PASSERIFORMES	BOMBYCILLIDAE	Phainopepla	nitens	LC	Kissling et al 2009					X		X
AVES	PASSERIFORMES	BOMBYCILLIDAE	Phainoptila	melanoxantha	LC	Kissling et al 2009					X
AVES	PASSERIFORMES	BOMBYCILLIDAE	Ptilogonys	caudatus	LC	Kissling et al 2009					X
AVES	PASSERIFORMES	BOMBYCILLIDAE	Ptilogonys	cinereus	LC	Kissling et al 2009					X		X
AVES	PASSERIFORMES	CARDINALIDAE	Amaurospiza	carrizalensis	CR	Lebbin 2006										X
AVES	PASSERIFORMES	CARDINALIDAE	Amaurospiza	concolor	LC	Lebbin 2006					X					X
AVES	PASSERIFORMES	CARDINALIDAE	Amaurospiza	moesta	NT	Lebbin 2006										X
AVES	PASSERIFORMES	CARDINALIDAE	Cardinalis	cardinalis	LC	Renne et al 2000		X			X		X
AVES	PASSERIFORMES	CARDINALIDAE	Cardinalis	phoeniceus	LC	by description in del Hoyo et al 2011, taxon likely to incorporate at least occasional fruits or seeds in diet										X
AVES	PASSERIFORMES	CARDINALIDAE	Cardinalis	sinuatus	LC	by description in del Hoyo et al 2011, taxon likely to incorporate at least occasional fruits or seeds in diet					X		X
AVES	PASSERIFORMES	CARDINALIDAE	Caryothraustes	canadensis	LC	Hayes and Sewlal 2004; del Hoyo et al 2011					X					X
AVES	PASSERIFORMES	CARDINALIDAE	Caryothraustes	poliogaster	LC	Hayes and Sewlal 2004; del Hoyo et al 2011					X
AVES	PASSERIFORMES	CARDINALIDAE	Chlorothraupis	carmioli	LC	Hayes and Sewlal 2004; del Hoyo et al 2011					X					X
AVES	PASSERIFORMES	CARDINALIDAE	Chlorothraupis	olivacea	LC	Hayes and Sewlal 2004; del Hoyo et al 2011					X					X
AVES	PASSERIFORMES	CARDINALIDAE	Chlorothraupis	stolzmanni	LC	Hayes and Sewlal 2004; del Hoyo et al 2011										X
AVES	PASSERIFORMES	CARDINALIDAE	Cyanocompsa	brissonii	LC	Hayes and Sewlal 2004										X
AVES	PASSERIFORMES	CARDINALIDAE	Cyanocompsa	cyanoides	LC	Hayes and Sewlal 2004; del Hoyo et al 2011					X					X
AVES	PASSERIFORMES	CARDINALIDAE	Cyanocompsa	parellina	LC	Hayes and Sewlal 2004					X
AVES	PASSERIFORMES	CARDINALIDAE	Cyanoloxia	glaucocaerulea	LC	Hayes and Sewlal 2004										X
AVES	PASSERIFORMES	CARDINALIDAE	Habia	atrimaxillaris	EN	Hayes and Sewlal 2004; del Hoyo et al 2011					X
AVES	PASSERIFORMES	CARDINALIDAE	Habia	cristata	LC	Hayes and Sewlal 2004; del Hoyo et al 2011										X
AVES	PASSERIFORMES	CARDINALIDAE	Habia	fuscicauda	LC	Hayes and Sewlal 2004; del Hoyo et al 2011					X					X
AVES	PASSERIFORMES	CARDINALIDAE	Habia	gutturalis	NT	Hayes and Sewlal 2004; del Hoyo et al 2011										X
AVES	PASSERIFORMES	CARDINALIDAE	Habia	rubica	LC	Hayes and Sewlal 2004; del Hoyo et al 2011		X			X					X
AVES	PASSERIFORMES	CARDINALIDAE	Parkerthraustes	humeralis	LC	Hayes and Sewlal 2004; del Hoyo et al 2011										X
AVES	PASSERIFORMES	CARDINALIDAE	Periporphyrus	erythromelas	LC	Hayes and Sewlal 2004; del Hoyo et al 2011										X
AVES	PASSERIFORMES	CARDINALIDAE	Pheucticus	aureoventris	LC	Hayes and Sewlal 2004; del Hoyo et al 2011										X
AVES	PASSERIFORMES	CARDINALIDAE	Pheucticus	chrysogaster	LC	Hayes and Sewlal 2004; del Hoyo et al 2011										X
AVES	PASSERIFORMES	CARDINALIDAE	Pheucticus	chrysopeplus	LC	Hayes and Sewlal 2004; del Hoyo et al 2011					X		X
AVES	PASSERIFORMES	CARDINALIDAE	Pheucticus	ludovicianus	LC	Hayes and Sewlal 2004; del Hoyo et al 2011		X	X		X		X			X
AVES	PASSERIFORMES	CARDINALIDAE	Pheucticus	melanocephalus	LC	Hayes and Sewlal 2004; del Hoyo et al 2011			X		X		X
AVES	PASSERIFORMES	CARDINALIDAE	Pheucticus	tibialis	LC	Hayes and Sewlal 2004; del Hoyo et al 2011					X
AVES	PASSERIFORMES	CARDINALIDAE	Piranga	bidentata	LC	Hayes and Sewlal 2004; del Hoyo et al 2011					X		X
AVES	PASSERIFORMES	CARDINALIDAE	Piranga	erythrocephala	LC	Hayes and Sewlal 2004; del Hoyo et al 2011					X
AVES	PASSERIFORMES	CARDINALIDAE	Piranga	flava	LC	Hayes and Sewlal 2004; del Hoyo et al 2011		X			X		X			X
AVES	PASSERIFORMES	CARDINALIDAE	Piranga	leucoptera	LC	Hayes and Sewlal 2004; del Hoyo et al 2011					X					X
AVES	PASSERIFORMES	CARDINALIDAE	Piranga	ludoviciana	LC	Hayes and Sewlal 2004; del Hoyo et al 2011		X			X		X
AVES	PASSERIFORMES	CARDINALIDAE	Piranga	olivacea	LC	Hayes and Sewlal 2004; del Hoyo et al 2011		X	X		X		X			X
AVES	PASSERIFORMES	CARDINALIDAE	Piranga	roseogularis	LC	Hayes and Sewlal 2004; del Hoyo et al 2011					X
AVES	PASSERIFORMES	CARDINALIDAE	Piranga	rubra	LC	Hayes and Sewlal 2004; del Hoyo et al 2011		X	X		X					X
AVES	PASSERIFORMES	CARDINALIDAE	Piranga	rubriceps	LC	Hayes and Sewlal 2004; del Hoyo et al 2011							X			X
AVES	PASSERIFORMES	CARDINALIDAE	Rhodothraupis	celaeno	LC	Hayes and Sewlal 2004; del Hoyo et al 2011					X		X
AVES	PASSERIFORMES	CARDINALIDAE	Saltator	albicollis	LC	Hayes and Sewlal 2004; del Hoyo et al 2011 (genus has propensity to eat fruit/seeds)		X
AVES	PASSERIFORMES	CARDINALIDAE	Saltator	atriceps	LC	Hayes and Sewlal 2004; del Hoyo et al 2011 (genus has propensity to eat fruit/seeds)					X
AVES	PASSERIFORMES	CARDINALIDAE	Saltator	atricollis	LC	Hayes and Sewlal 2004; del Hoyo et al 2011 (genus has propensity to eat fruit/seeds)										X
AVES	PASSERIFORMES	CARDINALIDAE	Saltator	atripennis	LC	Hayes and Sewlal 2004; del Hoyo et al 2011 (genus has propensity to eat fruit/seeds)										X
AVES	PASSERIFORMES	CARDINALIDAE	Saltator	aurantiirostris	LC	Hayes and Sewlal 2004; del Hoyo et al 2011 (genus has propensity to eat fruit/seeds)										X
AVES	PASSERIFORMES	CARDINALIDAE	Saltator	cinctus	NT	Hayes and Sewlal 2004; del Hoyo et al 2011 (genus has propensity to eat fruit/seeds)										X
AVES	PASSERIFORMES	CARDINALIDAE	Saltator	coerulescens	LC	Rodríguez-Ferraro et al 2007		X			X					X
AVES	PASSERIFORMES	CARDINALIDAE	Saltator	fuliginosus	LC	Hayes and Sewlal 2004; del Hoyo et al 2011 (genus has propensity to eat fruit/seeds)										X
AVES	PASSERIFORMES	CARDINALIDAE	Saltator	grossus	LC	Hayes and Sewlal 2004; del Hoyo et al 2011 (genus has propensity to eat fruit/seeds)					X					X
AVES	PASSERIFORMES	CARDINALIDAE	Saltator	maxillosus	LC	Hayes and Sewlal 2004; del Hoyo et al 2011 (genus has propensity to eat fruit/seeds)										X
AVES	PASSERIFORMES	CARDINALIDAE	Saltator	maximus	LC	Hayes and Sewlal 2004; del Hoyo et al 2011 (genus has propensity to eat fruit/seeds)					X					X
AVES	PASSERIFORMES	CARDINALIDAE	Saltator	nigriceps	LC	Hayes and Sewlal 2004; del Hoyo et al 2011 (genus has propensity to eat fruit/seeds)										X
AVES	PASSERIFORMES	CARDINALIDAE	Saltator	orenocensis	LC	Hayes and Sewlal 2004; del Hoyo et al 2011 (genus has propensity to eat fruit/seeds)										X
AVES	PASSERIFORMES	CARDINALIDAE	Saltator	rufiventris	NT	Hayes and Sewlal 2004; del Hoyo et al 2011 (genus has propensity to eat fruit/seeds)										X
AVES	PASSERIFORMES	CARDINALIDAE	Saltator	similis	LC	Hayes and Sewlal 2004; del Hoyo et al 2011 (genus has propensity to eat fruit/seeds)										X
AVES	PASSERIFORMES	CARDINALIDAE	Saltator	striatipectus	LC	Hayes and Sewlal 2004; del Hoyo et al 2011 (genus has propensity to eat fruit/seeds)		X			X					X
AVES	PASSERIFORMES	CARDINALIDAE	Spiza	americana	LC	Hayes and Sewlal 2004; del Hoyo et al 2011		X	X		X		X			X
AVES	PASSERIFORMES	COLLURICINCLIDAE	Colluricincla	boweri	LC	by description in del Hoyo et al 2011, taxon likely to incorporate at least occasional fruits or seeds in diet									X
AVES	PASSERIFORMES	COLLURICINCLIDAE	Colluricincla	harmonica	LC	by description in del Hoyo et al 2011, taxon likely to incorporate at least occasional fruits or seeds in diet									X		X
AVES	PASSERIFORMES	COLLURICINCLIDAE	Colluricincla	megarhyncha	LC	by description in del Hoyo et al 2011, taxon likely to incorporate at least occasional fruits or seeds in diet									X		X
AVES	PASSERIFORMES	COLLURICINCLIDAE	Colluricincla	tenebrosa	LC	by description in del Hoyo et al 2011, taxon likely to incorporate at least occasional fruits or seeds in diet									X
AVES	PASSERIFORMES	COLLURICINCLIDAE	Oreoica	gutturalis	LC	by description in del Hoyo et al 2011, taxon likely to incorporate at least occasional fruits or seeds in diet									X
AVES	PASSERIFORMES	COLLURICINCLIDAE	Pitohui	dichrous	LC	Terborgh and Diamond 1970									X		X
AVES	PASSERIFORMES	COLLURICINCLIDAE	Pitohui	ferrugineus	LC	by description in del Hoyo et al 2011, taxon likely to incorporate at least occasional fruits or seeds in diet									X		X
AVES	PASSERIFORMES	COLLURICINCLIDAE	Pitohui	incertus	NT	by description in del Hoyo et al 2011, taxon likely to incorporate at least occasional fruits or seeds in diet									X		X
AVES	PASSERIFORMES	COLLURICINCLIDAE	Pitohui	kirhocephalus	LC	by description in del Hoyo et al 2011, taxon likely to incorporate at least occasional fruits or seeds in diet									X		X
AVES	PASSERIFORMES	COLLURICINCLIDAE	Pitohui	nigrescens	LC	by description in del Hoyo et al 2011, taxon likely to incorporate at least occasional fruits or seeds in diet									X		X
AVES	Passeriformes	Corvidae	Aphelocoma	californica	LC	Pravosudov and de Kort 2006					X		X
AVES	Passeriformes	Corvidae	Aphelocoma	coerulescens	VU	Wiltschko and Balda 1989							X
AVES	Passeriformes	Corvidae	Aphelocoma	insularis	NT	by description in del Hoyo et al 2011, taxon likely to incorporate at least occasional fruits or seeds in diet							X
AVES	Passeriformes	Corvidae	Aphelocoma	ultramarina	LC	by description in del Hoyo et al 2011, taxon likely to incorporate at least occasional fruits or seeds in diet					X
AVES	Passeriformes	Corvidae	Aphelocoma	unicolor	LC	by description in del Hoyo et al 2011, taxon likely to incorporate at least occasional fruits or seeds in diet					X
AVES	Passeriformes	Corvidae	Calocitta	colliei	LC	by description in del Hoyo et al 2011, taxon likely to incorporate at least occasional fruits or seeds in diet					X
AVES	Passeriformes	Corvidae	Calocitta	formosa	LC	Jordano 1983					X
AVES	Passeriformes	Corvidae	Cissa	chinensis	LC	by description in Corlett 1998, taxon likely to incorporate at least occasional fruit or seeds in diet.			X								X
AVES	Passeriformes	Corvidae	Cissa	hypoleuca	LC	by description in Corlett 1998, taxon likely to incorporate at least occasional fruit or seeds in diet.			X								X
AVES	Passeriformes	Corvidae	Cissa	thalassina	LC	by description in Corlett 1998, taxon likely to incorporate at least occasional fruit or seeds in diet.											X
AVES	Passeriformes	Corvidae	Corvus	albicollis	LC	Snow 1981												X
AVES	Passeriformes	Corvidae	Corvus	albus	LC	Snow 1981												X
AVES	Passeriformes	Corvidae	Corvus	bennetti	LC	Snow 1981									X
AVES	Passeriformes	Corvidae	Corvus	brachyrhynchos	LC	Snow 1981					X		X
AVES	Passeriformes	Corvidae	Corvus	capensis	LC	Snow 1981												X
AVES	Passeriformes	Corvidae	Corvus	caurinus	LC	Snow 1981							X
AVES	Passeriformes	Corvidae	Corvus	corax	LC	Snow 1981			X	X	X	X	X	X			X		X
AVES	Passeriformes	Corvidae	Corvus	corone	LC	Snow 1981			X	X		X		X			X		X
AVES	Passeriformes	Corvidae	Corvus	coronoides	LC	Snow 1981									X
AVES	Passeriformes	Corvidae	Corvus	crassirostris	LC	Snow 1981												X
AVES	Passeriformes	Corvidae	Corvus	cryptoleucus	LC	Snow 1981					X		X
AVES	Passeriformes	Corvidae	Corvus	dauuricus	LC	Snow 1981			X					X
AVES	Passeriformes	Corvidae	Corvus	edithae	LC	Snow 1981												X
AVES	Passeriformes	Corvidae	Corvus	enca	LC	Snow 1981											X
AVES	Passeriformes	Corvidae	Corvus	florensis	EN	Snow 1981											X
AVES	Passeriformes	Corvidae	Corvus	frugilegus	LC	Snow 1981			X	X		X		X					X
AVES	Passeriformes	Corvidae	Corvus	fuscicapillus	NT	Snow 1981											X
AVES	Passeriformes	Corvidae	Corvus	hawaiiensis	EW	Snow 1981							X
AVES	Passeriformes	Corvidae	Corvus	imparatus	LC	Snow 1981					X		X
AVES	Passeriformes	Corvidae	Corvus	jamaicensis	LC	Snow 1981		X
AVES	Passeriformes	Corvidae	Corvus	kubaryi	CR	Snow 1981									X
AVES	Passeriformes	Corvidae	Corvus	leucognaphalus	VU	Snow 1981		X							X
AVES	Passeriformes	Corvidae	Corvus	levaillantii	LC	Snow 1981											X
AVES	Passeriformes	Corvidae	Corvus	macrorhynchos	LC	Snow 1981			X					X			X		X
AVES	Passeriformes	Corvidae	Corvus	meeki	LC	Snow 1981									X
AVES	Passeriformes	Corvidae	Corvus	mellori	LC	Snow 1981									X
AVES	Passeriformes	Corvidae	Corvus	monedula	LC	Snow 1981			X	X		X		X					X
AVES	Passeriformes	Corvidae	Corvus	moneduloides	LC	Snow 1981									X
AVES	Passeriformes	Corvidae	Corvus	nasicus	LC	Snow 1981		X
AVES	Passeriformes	Corvidae	Corvus	orru	LC	Snow 1981									X		X
AVES	Passeriformes	Corvidae	Corvus	ossifragus	LC	Snow 1981							X
AVES	Passeriformes	Corvidae	Corvus	palmarum	NT	Snow 1981		X
AVES	Passeriformes	Corvidae	Corvus	rhipidurus	LC	Snow 1981						X						X	X
AVES	Passeriformes	Corvidae	Corvus	ruficollis	LC	Snow 1981						X						X	X
AVES	Passeriformes	Corvidae	Corvus	sinaloae	LC	Snow 1981					X
AVES	Passeriformes	Corvidae	Corvus	splendens	LC	Snow 1981			X								X		X
AVES	Passeriformes	Corvidae	Corvus	tasmanicus	LC	Snow 1981									X
AVES	Passeriformes	Corvidae	Corvus	torquatus	NT	Snow 1981			X								X
AVES	Passeriformes	Corvidae	Corvus	tristis	LC	Snow 1981									X		X
AVES	Passeriformes	Corvidae	Corvus	typicus	LC	Snow 1981											X
AVES	Passeriformes	Corvidae	Corvus	unicolor	CR	Snow 1981											X
AVES	Passeriformes	Corvidae	Corvus	validus	LC	Snow 1981											X
AVES	Passeriformes	Corvidae	Corvus	woodfordi	LC	Snow 1981									X
AVES	Passeriformes	Corvidae	Crypsirina	cucullata	NT	by description in Corlett 1998, taxon likely to incorporate at least occasional fruit or seeds in diet.											X
AVES	Passeriformes	Corvidae	Crypsirina	temia	LC	by description in Corlett 1998, taxon likely to incorporate at least occasional fruit or seeds in diet.			X								X
AVES	Passeriformes	Corvidae	Cyanocitta	cristata	LC	by description in del Hoyo et al 2011, taxon likely to incorporate at least occasional fruits or seeds in diet					X		X
AVES	Passeriformes	Corvidae	Cyanocitta	stelleri	LC	by description in del Hoyo et al 2011, taxon likely to incorporate at least occasional fruits or seeds in diet					X		X
AVES	Passeriformes	Corvidae	Cyanocorax	affinis	LC	by description in del Hoyo et al 2011, taxon likely to incorporate at least occasional fruits or seeds in diet					X					X
AVES	Passeriformes	Corvidae	Cyanocorax	beecheii	LC	by description in del Hoyo et al 2011, taxon likely to incorporate at least occasional fruits or seeds in diet					X
AVES	Passeriformes	Corvidae	Cyanocorax	caeruleus	NT	by description in del Hoyo et al 2011, taxon likely to incorporate at least occasional fruits or seeds in diet										X
AVES	Passeriformes	Corvidae	Cyanocorax	cayanus	LC	by description in del Hoyo et al 2011, taxon likely to incorporate at least occasional fruits or seeds in diet			X							X
AVES	Passeriformes	Corvidae	Cyanocorax	chrysops	LC	by description in del Hoyo et al 2011, taxon likely to incorporate at least occasional fruits or seeds in diet										X
AVES	Passeriformes	Corvidae	Cyanocorax	cristatellus	LC	Amaral and Macedo 2003; Franca and Braz 2009										X
AVES	Passeriformes	Corvidae	Cyanocorax	cyanomelas	LC	by description in del Hoyo et al 2011, taxon likely to incorporate at least occasional fruits or seeds in diet										X
AVES	Passeriformes	Corvidae	Cyanocorax	cyanopogon	LC	by description in del Hoyo et al 2011, taxon likely to incorporate at least occasional fruits or seeds in diet										X
AVES	Passeriformes	Corvidae	Cyanocorax	dickeyi	NT	by description in del Hoyo et al 2011, taxon likely to incorporate at least occasional fruits or seeds in diet					X
AVES	Passeriformes	Corvidae	Cyanocorax	heilprini	LC	by description in del Hoyo et al 2011, genus likely to incorporate at least occasional fruits or seeds in diet										X
AVES	Passeriformes	Corvidae	Cyanocorax	melanocyaneus	LC	by description in del Hoyo et al 2011, taxon likely to incorporate at least occasional fruits or seeds in diet					X
AVES	Passeriformes	Corvidae	Cyanocorax	morio	LC	by description in del Hoyo et al 2011, taxon likely to incorporate at least occasional fruits or seeds in diet					X
AVES	Passeriformes	Corvidae	Cyanocorax	mystacalis	LC	by description in del Hoyo et al 2011, taxon likely to incorporate at least occasional fruits or seeds in diet										X
AVES	Passeriformes	Corvidae	Cyanocorax	sanblasianus	LC	by description in del Hoyo et al 2011, taxon likely to incorporate at least occasional fruits or seeds in diet					X
AVES	Passeriformes	Corvidae	Cyanocorax	violaceus	LC	by description in del Hoyo et al 2011, taxon likely to incorporate at least occasional fruits or seeds in diet										X
AVES	Passeriformes	Corvidae	Cyanocorax	yncas	LC	by description in del Hoyo et al 2011, taxon likely to incorporate at least occasional fruits or seeds in diet					X		X			X
AVES	Passeriformes	Corvidae	Cyanocorax	yucatanicus	LC	by description in del Hoyo et al 2011, taxon likely to incorporate at least occasional fruits or seeds in diet					X
AVES	Passeriformes	Corvidae	Cyanolyca	argentigula	LC	by description in del Hoyo et al 2011, genus likely to incorporate at least occasional fruits or seeds in diet					X
AVES	Passeriformes	Corvidae	Cyanolyca	armillata	LC	by description in del Hoyo et al 2011, genus likely to incorporate at least occasional fruits or seeds in diet										X
AVES	Passeriformes	Corvidae	Cyanolyca	cucullata	LC	by description in del Hoyo et al 2011, genus likely to incorporate at least occasional fruits or seeds in diet					X
AVES	Passeriformes	Corvidae	Cyanolyca	mirabilis	VU	by description in del Hoyo et al 2011, genus likely to incorporate at least occasional fruits or seeds in diet					X
AVES	Passeriformes	Corvidae	Cyanolyca	nana	VU	by description in del Hoyo et al 2011, genus likely to incorporate at least occasional fruits or seeds in diet					X
AVES	Passeriformes	Corvidae	Cyanolyca	pulchra	NT	by description in del Hoyo et al 2011, genus likely to incorporate at least occasional fruits or seeds in diet										X
AVES	Passeriformes	Corvidae	Cyanolyca	pumilo	LC	by description in del Hoyo et al 2011, genus likely to incorporate at least occasional fruits or seeds in diet					X
AVES	Passeriformes	Corvidae	Cyanolyca	turcosa	LC	by description in del Hoyo et al 2011, genus likely to incorporate at least occasional fruits or seeds in diet										X
AVES	Passeriformes	Corvidae	Cyanolyca	viridicyanus	LC	by description in del Hoyo et al 2011, genus likely to incorporate at least occasional fruits or seeds in diet										X
AVES	Passeriformes	Corvidae	Cyanopica	cyanus	LC	Lotz and Schondube 2006				X				X
AVES	Passeriformes	Corvidae	Dendrocitta	bayleyi	NT	by description in Corlett 1998, taxon likely to incorporate at least occasional fruit or seeds in diet.											X
AVES	Passeriformes	Corvidae	Dendrocitta	formosae	LC	by description in Corlett 1998, taxon likely to incorporate at least occasional fruit or seeds in diet.			X								X		X
AVES	Passeriformes	Corvidae	Dendrocitta	frontalis	LC	by description in Corlett 1998, taxon likely to incorporate at least occasional fruit or seeds in diet.			X								X
AVES	Passeriformes	Corvidae	Dendrocitta	leucogastra	LC	by description in Corlett 1998, taxon likely to incorporate at least occasional fruit or seeds in diet.											X
AVES	Passeriformes	Corvidae	Dendrocitta	occipitalis	LC	by description in Corlett 1998, taxon likely to incorporate at least occasional fruit or seeds in diet.											X
AVES	Passeriformes	Corvidae	Dendrocitta	vagabunda	LC	by description in Corlett 1998, taxon likely to incorporate at least occasional fruit or seeds in diet.											X		X
AVES	Passeriformes	Corvidae	Garrulus	glandarius	LC	by description in Corlett 1998, taxon likely to incorporate at least occasional fruit or seeds in diet.			X	X		X		X			X		X
AVES	Passeriformes	Corvidae	Garrulus	lanceolatus	LC	del Hoyo et al 2011; most members of family are at least partial fruit and seed eaters											X		X
AVES	Passeriformes	Corvidae	Garrulus	lidthi	VU	del Hoyo et al 2011; most members of family are at least partial fruit and seed eaters			X
AVES	Passeriformes	Corvidae	Gymnorhinus	cyanocephalus	VU	del Hoyo et al 2011; most members of family are at least partial fruit and seed eaters					X		X
AVES	Passeriformes	Corvidae	Nucifraga	caryocatactes	LC	del Hoyo et al 2011; most members of family are at least partial fruit and seed eaters			X	X				X			X		X
AVES	Passeriformes	Corvidae	Nucifraga	columbiana	LC	del Hoyo et al 2011; most members of family are at least partial fruit and seed eaters					X		X
AVES	Passeriformes	Corvidae	Perisoreus	canadensis	LC	del Hoyo et al 2011; most members of family are at least partial fruit and seed eaters							X
AVES	Passeriformes	Corvidae	Perisoreus	infaustus	LC	del Hoyo et al 2011; most members of family are at least partial fruit and seed eaters			X	X				X					X
AVES	Passeriformes	Corvidae	Perisoreus	internigrans	VU	del Hoyo et al 2011; most members of family are at least partial fruit and seed eaters			X
AVES	Passeriformes	Corvidae	Pica	nuttalli	LC	by description in Corlett 1998, taxon likely to incorporate at least occasional fruit or seeds in diet.							X
AVES	Passeriformes	Corvidae	Pica	pica	LC	by description in Corlett 1998, taxon likely to incorporate at least occasional fruit or seeds in diet.			X	X		X	X	X			X		X
AVES	Passeriformes	Corvidae	Platylophus	galericulatus	NT	by description in Corlett 1998, taxon likely to incorporate at least occasional fruit or seeds in diet.											X
AVES	Passeriformes	Corvidae	Platysmurus	leucopterus	NT	by description in Corlett 1998, taxon likely to incorporate at least occasional fruit or seeds in diet.											X
AVES	Passeriformes	Corvidae	Podoces	biddulphi	NT	del Hoyo et al 2011; most members of family are at least partial fruit and seed eaters			X
AVES	Passeriformes	Corvidae	Podoces	hendersoni	LC	del Hoyo et al 2011; most members of family are at least partial fruit and seed eaters			X
AVES	Passeriformes	Corvidae	Podoces	panderi	LC	del Hoyo et al 2011; most members of family are at least partial fruit and seed eaters													X
AVES	Passeriformes	Corvidae	Podoces	pleskei	LC	del Hoyo et al 2011; most members of family are at least partial fruit and seed eaters													X
AVES	Passeriformes	Corvidae	Ptilostomus	afer	LC	del Hoyo et al 2011; most members of family are at least partial fruit and seed eaters												X
AVES	Passeriformes	Corvidae	Pyrrhocorax	graculus	LC	by description in Corlett 1998, taxon likely to incorporate at least occasional fruit or seeds in diet.			X	X		X		X			X		X
AVES	Passeriformes	Corvidae	Pyrrhocorax	pyrrhocorax	LC	by description in Corlett 1998, taxon likely to incorporate at least occasional fruit or seeds in diet.			X	X		X		X			X	X	X
AVES	Passeriformes	Corvidae	Temnurus	temnurus	LC	del Hoyo et al 2011; most members of family are at least partial fruit and seed eaters			X								X
AVES	Passeriformes	Corvidae	Urocissa	caerulea	LC	by description in Corlett 1998, taxon likely to incorporate at least occasional fruit or seeds in diet.			X
AVES	Passeriformes	Corvidae	Urocissa	erythrorhyncha	LC	by description in Corlett 1998, taxon likely to incorporate at least occasional fruit or seeds in diet.			X								X
AVES	Passeriformes	Corvidae	Urocissa	flavirostris	LC	by description in Corlett 1998, taxon likely to incorporate at least occasional fruit or seeds in diet.			X										X
AVES	Passeriformes	Corvidae	Urocissa	ornata	VU	by description in Corlett 1998, taxon likely to incorporate at least occasional fruit or seeds in diet.											X
AVES	Passeriformes	Corvidae	Urocissa	whiteheadi	LC	by description in Corlett 1998, taxon likely to incorporate at least occasional fruit or seeds in diet.			X
AVES	Passeriformes	Cotingidae	Ampelioides	tschudii	LC	Snow 1982; all members of family assumed at least partially frugivorous										X
AVES	Passeriformes	Cotingidae	Ampelion	rubrocristatus	LC	Snow 1982; all members of family assumed at least partially frugivorous										X
AVES	Passeriformes	Cotingidae	Ampelion	rufaxilla	LC	Snow 1982; all members of family assumed at least partially frugivorous										X
AVES	Passeriformes	Cotingidae	Calyptura	cristata	CR	Snow 1982; all members of family assumed at least partially frugivorous										X
AVES	Passeriformes	Cotingidae	Carpodectes	antoniae	EN	Snow 1981					X
AVES	Passeriformes	Cotingidae	Carpodectes	hopkei	LC	Snow 1981					X					X
AVES	Passeriformes	Cotingidae	Carpodectes	nitidus	LC	Snow 1981					X
AVES	Passeriformes	Cotingidae	Carpornis	cucullata	NT	Snow 1982; all members of family assumed at least partially frugivorous										X
AVES	Passeriformes	Cotingidae	Carpornis	melanocephala	VU	Snow 1982; all members of family assumed at least partially frugivorous										X
AVES	Passeriformes	Cotingidae	Cephalopterus	glabricollis	VU	Snow 1981					X
AVES	Passeriformes	Cotingidae	Cephalopterus	ornatus	LC	Snow 1981										X
AVES	Passeriformes	Cotingidae	Cephalopterus	penduliger	VU	Snow 1981										X
AVES	Passeriformes	Cotingidae	Conioptilon	mcilhennyi	LC	Snow 1982; all members of family assumed at least partially frugivorous										X
AVES	Passeriformes	Cotingidae	Cotinga	amabilis	LC	Snow 1981					X
AVES	Passeriformes	Cotingidae	Cotinga	cayana	LC	Snow 1981										X
AVES	Passeriformes	Cotingidae	Cotinga	cotinga	LC	Snow 1981										X
AVES	Passeriformes	Cotingidae	Cotinga	maculata	EN	Snow 1981										X
AVES	Passeriformes	Cotingidae	Cotinga	maynana	LC	Snow 1981										X
AVES	Passeriformes	Cotingidae	Cotinga	nattererii	LC	Snow 1981					X					X
AVES	Passeriformes	Cotingidae	Cotinga	ridgwayi	VU	Snow 1981					X
AVES	Passeriformes	Cotingidae	Doliornis	remseni	VU	Snow 1982; all members of family assumed at least partially frugivorous										X
AVES	Passeriformes	Cotingidae	Doliornis	sclateri	VU	Snow 1982; all members of family assumed at least partially frugivorous										X
AVES	Passeriformes	Cotingidae	Gymnoderus	foetidus	LC	Snow 1981										X
AVES	Passeriformes	Cotingidae	Haematoderus	militaris	LC	Snow 1982; all members of family assumed at least partially frugivorous										X
AVES	Passeriformes	Cotingidae	Iodopleura	fusca	LC	Snow 1982; all members of family assumed at least partially frugivorous										X
AVES	Passeriformes	Cotingidae	Iodopleura	isabellae	LC	Snow 1982; all members of family assumed at least partially frugivorous										X
AVES	Passeriformes	Cotingidae	Iodopleura	pipra	NT	Snow 1982; all members of family assumed at least partially frugivorous										X
AVES	Passeriformes	Cotingidae	Laniisoma	elegans	LC	Snow 1982; all members of family assumed at least partially frugivorous										X
AVES	Passeriformes	Cotingidae	Laniocera	hypopyrra	LC	Snow 1982; all members of family assumed at least partially frugivorous										X
AVES	Passeriformes	Cotingidae	Laniocera	rufescens	LC	Snow 1982; all members of family assumed at least partially frugivorous					X					X
AVES	Passeriformes	Cotingidae	Lipaugus	fuscocinereus	LC	Snow 1981										X
AVES	Passeriformes	Cotingidae	Lipaugus	lanioides	NT	Snow 1981										X
AVES	Passeriformes	Cotingidae	Lipaugus	streptophorus	LC	Snow 1981										X
AVES	Passeriformes	Cotingidae	Lipaugus	unirufus	LC	Snow 1981					X					X
AVES	Passeriformes	Cotingidae	Lipaugus	uropygialis	VU	Snow 1981										X
AVES	Passeriformes	Cotingidae	Lipaugus	vociferans	LC	Snow 1981										X
AVES	Passeriformes	Cotingidae	Lipaugus	weberi	EN	Snow 1981										X
AVES	Passeriformes	Cotingidae	Oxyruncus	cristatus	LC	Snow 1982; all members of family assumed at least partially frugivorous					X					X
AVES	Passeriformes	Cotingidae	Pachyramphus	aglaiae	LC	Snow 1982; all members of family assumed at least partially frugivorous					X		X
AVES	Passeriformes	Cotingidae	Pachyramphus	albogriseus	LC	Snow 1982; all members of family assumed at least partially frugivorous					X					X
AVES	Passeriformes	Cotingidae	Pachyramphus	castaneus	LC	Snow 1982; all members of family assumed at least partially frugivorous										X
AVES	Passeriformes	Cotingidae	Pachyramphus	cinnamomeus	LC	Snow 1982; all members of family assumed at least partially frugivorous					X					X
AVES	Passeriformes	Cotingidae	Pachyramphus	homochrous	LC	Snow 1982; all members of family assumed at least partially frugivorous					X					X
AVES	Passeriformes	Cotingidae	Pachyramphus	major	LC	Snow 1982; all members of family assumed at least partially frugivorous					X
AVES	Passeriformes	Cotingidae	Pachyramphus	marginatus	LC	Snow 1982; all members of family assumed at least partially frugivorous										X
AVES	Passeriformes	Cotingidae	Pachyramphus	minor	LC	Snow 1982; all members of family assumed at least partially frugivorous										X
AVES	Passeriformes	Cotingidae	Pachyramphus	niger	LC	Snow 1982; all members of family assumed at least partially frugivorous		X
AVES	Passeriformes	Cotingidae	Pachyramphus	polychopterus	LC	Snow 1982; all members of family assumed at least partially frugivorous		X			X					X
AVES	Passeriformes	Cotingidae	Pachyramphus	rufus	LC	Snow 1982; all members of family assumed at least partially frugivorous					X					X
AVES	Passeriformes	Cotingidae	Pachyramphus	spodiurus	EN	Snow 1982; all members of family assumed at least partially frugivorous										X
AVES	Passeriformes	Cotingidae	Pachyramphus	surinamus	LC	Snow 1982; all members of family assumed at least partially frugivorous										X
AVES	Passeriformes	Cotingidae	Pachyramphus	validus	LC	Snow 1982; all members of family assumed at least partially frugivorous										X
AVES	Passeriformes	Cotingidae	Pachyramphus	versicolor	LC	Snow 1982; all members of family assumed at least partially frugivorous					X					X
AVES	Passeriformes	Cotingidae	Pachyramphus	viridis	LC	Snow 1982; all members of family assumed at least partially frugivorous										X
AVES	Passeriformes	Cotingidae	Perissocephalus	tricolor	LC	Snow 1981										X
AVES	Passeriformes	Cotingidae	Phibalura	flavirostris	NT	Snow 1982; all members of family assumed at least partially frugivorous										X
AVES	Passeriformes	Cotingidae	Phoenicircus	carnifex	LC	Snow 1982; all members of family assumed at least partially frugivorous										X
AVES	Passeriformes	Cotingidae	Phoenicircus	nigricollis	LC	Snow 1982; all members of family assumed at least partially frugivorous										X
AVES	Passeriformes	Cotingidae	Phytotoma	raimondii	EN	Snow 1982; all members of family assumed at least partially frugivorous										X
AVES	Passeriformes	Cotingidae	Phytotoma	rara	LC	Snow 1982; all members of family assumed at least partially frugivorous										X
AVES	Passeriformes	Cotingidae	Phytotoma	rutila	LC	Snow 1982; all members of family assumed at least partially frugivorous										X
AVES	Passeriformes	Cotingidae	Pipreola	arcuata	LC	Snow 1982; all members of family assumed at least partially frugivorous										X
AVES	Passeriformes	Cotingidae	Pipreola	aureopectus	LC	Snow 1982; all members of family assumed at least partially frugivorous										X
AVES	Passeriformes	Cotingidae	Pipreola	chlorolepidota	NT	Snow 1982; all members of family assumed at least partially frugivorous										X
AVES	Passeriformes	Cotingidae	Pipreola	formosa	LC	Snow 1982; all members of family assumed at least partially frugivorous										X
AVES	Passeriformes	Cotingidae	Pipreola	frontalis	LC	Snow 1982; all members of family assumed at least partially frugivorous										X
AVES	Passeriformes	Cotingidae	Pipreola	intermedia	LC	Snow 1982; all members of family assumed at least partially frugivorous										X
AVES	Passeriformes	Cotingidae	Pipreola	jucunda	LC	Snow 1982; all members of family assumed at least partially frugivorous										X
AVES	Passeriformes	Cotingidae	Pipreola	lubomirskii	LC	Snow 1982; all members of family assumed at least partially frugivorous										X
AVES	Passeriformes	Cotingidae	Pipreola	pulchra	LC	Snow 1982; all members of family assumed at least partially frugivorous										X
AVES	Passeriformes	Cotingidae	Pipreola	riefferii	LC	Snow 1982; all members of family assumed at least partially frugivorous										X
AVES	Passeriformes	Cotingidae	Pipreola	whitelyi	LC	Snow 1982; all members of family assumed at least partially frugivorous										X
AVES	Passeriformes	Cotingidae	Porphyrolaema	porphyrolaema	LC	Snow 1982; all members of family assumed at least partially frugivorous										X
AVES	Passeriformes	Cotingidae	Procnias	albus	LC	Snow 1981		X								X
AVES	Passeriformes	Cotingidae	Procnias	averano	LC	Snow 1981		X								X
AVES	Passeriformes	Cotingidae	Procnias	nudicollis	VU	Snow 1981										X
AVES	Passeriformes	Cotingidae	Procnias	tricarunculatus	VU	Snow 1981					X
AVES	Passeriformes	Cotingidae	Pyroderus	scutatus	LC	Snow 1982; all members of family assumed at least partially frugivorous										X
AVES	Passeriformes	Cotingidae	Querula	purpurata	LC	Parrado-Rosselli and Amaya-Espinel 2006					X					X
AVES	Passeriformes	Cotingidae	Rupicola	peruvianus	LC	Snow 1981										X
AVES	Passeriformes	Cotingidae	Rupicola	rupicola	LC	Snow 1981										X
AVES	Passeriformes	Cotingidae	Schiffornis	major	LC	Snow 1982; all members of family assumed at least partially frugivorous										X
AVES	Passeriformes	Cotingidae	Schiffornis	turdina	LC	Snow 1982; all members of family assumed at least partially frugivorous					X					X
AVES	Passeriformes	Cotingidae	Schiffornis	virescens	LC	Snow 1982; all members of family assumed at least partially frugivorous										X
AVES	Passeriformes	Cotingidae	Snowornis	cryptolophus	LC	Snow 1982; all members of family assumed at least partially frugivorous										X
AVES	Passeriformes	Cotingidae	Snowornis	subalaris	LC	Snow 1982; all members of family assumed at least partially frugivorous										X
AVES	Passeriformes	Cotingidae	Tijuca	atra	NT	Snow 1981										X
AVES	Passeriformes	Cotingidae	Tijuca	condita	VU	Snow 1981										X
AVES	Passeriformes	Cotingidae	Tityra	cayana	LC	Snow 1981		X								X
AVES	Passeriformes	Cotingidae	Tityra	inquisitor	LC	Snow 1981					X					X
AVES	Passeriformes	Cotingidae	Tityra	semifasciata	LC	Snow 1981					X					X
AVES	Passeriformes	Cotingidae	Xenopsaris	albinucha	LC	Snow 1982; all members of family assumed at least partially frugivorous										X
AVES	Passeriformes	Cotingidae	Xipholena	atropurpurea	EN	Snow 1981										X
AVES	Passeriformes	Cotingidae	Xipholena	lamellipennis	LC	Snow 1981										X
AVES	Passeriformes	Cotingidae	Xipholena	punicea	LC	Snow 1981										X
AVES	Passeriformes	Cotingidae	Zaratornis	stresemanni	VU	Snow 1982; all members of family assumed at least partially frugivorous										X
AVES	PASSERIFORMES	DICAEIDAE	Dicaeum	aeneum	LC	by description in Corlett 1998, taxon likely to incorporate at least occasional fruit or seeds in diet.									X
AVES	PASSERIFORMES	DICAEIDAE	Dicaeum	aeruginosum	LC	by description in Corlett 1998, taxon likely to incorporate at least occasional fruit or seeds in diet.											X
AVES	PASSERIFORMES	DICAEIDAE	Dicaeum	agile	LC	by description in Corlett 1998, taxon likely to incorporate at least occasional fruit or seeds in diet.											X		X
AVES	PASSERIFORMES	DICAEIDAE	Dicaeum	annae	LC	by description in Corlett 1998, taxon likely to incorporate at least occasional fruit or seeds in diet.											X
AVES	PASSERIFORMES	DICAEIDAE	Dicaeum	anthonyi	NT	by description in Corlett 1998, taxon likely to incorporate at least occasional fruit or seeds in diet.											X
AVES	PASSERIFORMES	DICAEIDAE	Dicaeum	aureolimbatum	LC	by description in Corlett 1998, taxon likely to incorporate at least occasional fruit or seeds in diet.											X
AVES	PASSERIFORMES	DICAEIDAE	Dicaeum	australe	LC	by description in Corlett 1998, taxon likely to incorporate at least occasional fruit or seeds in diet.											X
AVES	PASSERIFORMES	DICAEIDAE	Dicaeum	bicolor	LC	by description in Corlett 1998, taxon likely to incorporate at least occasional fruit or seeds in diet.											X
AVES	PASSERIFORMES	DICAEIDAE	Dicaeum	celebicum	LC	by description in Corlett 1998, taxon likely to incorporate at least occasional fruit or seeds in diet.											X
AVES	PASSERIFORMES	DICAEIDAE	Dicaeum	chrysorrheum	LC	by description in Corlett 1998, taxon likely to incorporate at least occasional fruit or seeds in diet.			X								X
AVES	PASSERIFORMES	DICAEIDAE	Dicaeum	concolor	LC	by description in Corlett 1998, taxon likely to incorporate at least occasional fruit or seeds in diet.			X								X
AVES	PASSERIFORMES	DICAEIDAE	Dicaeum	cruentatum	LC	by description in Corlett 1998, taxon likely to incorporate at least occasional fruit or seeds in diet.			X								X
AVES	PASSERIFORMES	DICAEIDAE	Dicaeum	erythrorhynchos	LC	by description in Corlett 1998, taxon likely to incorporate at least occasional fruit or seeds in diet.											X
AVES	PASSERIFORMES	DICAEIDAE	Dicaeum	erythrothorax	LC	by description in Corlett 1998, taxon likely to incorporate at least occasional fruit or seeds in diet.											X
AVES	PASSERIFORMES	DICAEIDAE	Dicaeum	everetti	NT	by description in Corlett 1998, taxon likely to incorporate at least occasional fruit or seeds in diet.											X
AVES	PASSERIFORMES	DICAEIDAE	Dicaeum	eximium	LC	by description in Corlett 1998, taxon likely to incorporate at least occasional fruit or seeds in diet.									X
AVES	PASSERIFORMES	DICAEIDAE	Dicaeum	geelvinkianum	LC	by description in Corlett 1998, taxon likely to incorporate at least occasional fruit or seeds in diet.									X		X
AVES	PASSERIFORMES	DICAEIDAE	Dicaeum	haematostictum	VU	by description in Corlett 1998, taxon likely to incorporate at least occasional fruit or seeds in diet.											X
AVES	PASSERIFORMES	DICAEIDAE	Dicaeum	hirundinaceum	LC	by description in Corlett 1998, taxon likely to incorporate at least occasional fruit or seeds in diet.									X		X
AVES	PASSERIFORMES	DICAEIDAE	Dicaeum	hypoleucum	LC	by description in Corlett 1998, taxon likely to incorporate at least occasional fruit or seeds in diet.											X
AVES	PASSERIFORMES	DICAEIDAE	Dicaeum	igniferum	LC	by description in Corlett 1998, taxon likely to incorporate at least occasional fruit or seeds in diet.											X
AVES	PASSERIFORMES	DICAEIDAE	Dicaeum	ignipectus	LC	by description in Corlett 1998, taxon likely to incorporate at least occasional fruit or seeds in diet.			X								X
AVES	PASSERIFORMES	DICAEIDAE	Dicaeum	maugei	LC	by description in Corlett 1998, taxon likely to incorporate at least occasional fruit or seeds in diet.											X
AVES	PASSERIFORMES	DICAEIDAE	Dicaeum	melanoxanthum	LC	by description in Corlett 1998, taxon likely to incorporate at least occasional fruit or seeds in diet.			X								X
AVES	PASSERIFORMES	DICAEIDAE	Dicaeum	monticolum	LC	by description in Corlett 1998, taxon likely to incorporate at least occasional fruit or seeds in diet.											X
AVES	PASSERIFORMES	DICAEIDAE	Dicaeum	nehrkorni	LC	by description in Corlett 1998, taxon likely to incorporate at least occasional fruit or seeds in diet.											X
AVES	PASSERIFORMES	DICAEIDAE	Dicaeum	nigrilore	LC	by description in Corlett 1998, taxon likely to incorporate at least occasional fruit or seeds in diet.											X
AVES	PASSERIFORMES	DICAEIDAE	Dicaeum	nitidum	LC	by description in Corlett 1998, taxon likely to incorporate at least occasional fruit or seeds in diet.									X
AVES	PASSERIFORMES	DICAEIDAE	Dicaeum	pectorale	LC	by description in Corlett 1998, taxon likely to incorporate at least occasional fruit or seeds in diet.									X		X
AVES	PASSERIFORMES	DICAEIDAE	Dicaeum	proprium	NT	by description in Corlett 1998, taxon likely to incorporate at least occasional fruit or seeds in diet.											X
AVES	PASSERIFORMES	DICAEIDAE	Dicaeum	pygmaeum	LC	by description in Corlett 1998, taxon likely to incorporate at least occasional fruit or seeds in diet.											X
AVES	PASSERIFORMES	DICAEIDAE	Dicaeum	quadricolor	CR	by description in Corlett 1998, taxon likely to incorporate at least occasional fruit or seeds in diet.											X
AVES	PASSERIFORMES	DICAEIDAE	Dicaeum	retrocinctum	VU	by description in Corlett 1998, taxon likely to incorporate at least occasional fruit or seeds in diet.											X
AVES	PASSERIFORMES	DICAEIDAE	Dicaeum	sanguinolentum	LC	by description in Corlett 1998, taxon likely to incorporate at least occasional fruit or seeds in diet.											X
AVES	PASSERIFORMES	DICAEIDAE	Dicaeum	trigonostigma	LC	by description in Corlett 1998, taxon likely to incorporate at least occasional fruit or seeds in diet.											X
AVES	PASSERIFORMES	DICAEIDAE	Dicaeum	tristrami	LC	by description in Corlett 1998, taxon likely to incorporate at least occasional fruit or seeds in diet.									X
AVES	PASSERIFORMES	DICAEIDAE	Dicaeum	trochileum	LC	by description in Corlett 1998, taxon likely to incorporate at least occasional fruit or seeds in diet.											X
AVES	PASSERIFORMES	DICAEIDAE	Dicaeum	vincens	NT	by description in Corlett 1998, taxon likely to incorporate at least occasional fruit or seeds in diet.											X
AVES	PASSERIFORMES	DICAEIDAE	Dicaeum	vulneratum	LC	by description in Corlett 1998, taxon likely to incorporate at least occasional fruit or seeds in diet.											X
AVES	PASSERIFORMES	DICAEIDAE	Prionochilus	maculatus	LC	by description in Corlett 1998, taxon likely to incorporate at least occasional fruit or seeds in diet.											X
AVES	PASSERIFORMES	DICAEIDAE	Prionochilus	olivaceus	LC	by description in Corlett 1998, taxon likely to incorporate at least occasional fruit or seeds in diet.											X
AVES	PASSERIFORMES	DICAEIDAE	Prionochilus	percussus	LC	by description in Corlett 1998, taxon likely to incorporate at least occasional fruit or seeds in diet.											X
AVES	PASSERIFORMES	DICAEIDAE	Prionochilus	plateni	LC	by description in Corlett 1998, taxon likely to incorporate at least occasional fruit or seeds in diet.											X
AVES	PASSERIFORMES	DICAEIDAE	Prionochilus	thoracicus	NT	by description in Corlett 1998, taxon likely to incorporate at least occasional fruit or seeds in diet.											X
AVES	PASSERIFORMES	DICAEIDAE	Prionochilus	xanthopygius	LC	by description in Corlett 1998, taxon likely to incorporate at least occasional fruit or seeds in diet.											X
AVES	Passeriformes	Estrildidae	Amadina	erythrocephala	LC	Seed-eating family; del Hoyo et al 2011												X
AVES	Passeriformes	Estrildidae	Amadina	fasciata	LC	Seed-eating family; del Hoyo et al 2011												X
AVES	Passeriformes	Estrildidae	Amandava	amandava	LC	Seed-eating family; del Hoyo et al 2011			X								X		X
AVES	Passeriformes	Estrildidae	Amandava	formosa	VU	Seed-eating family; del Hoyo et al 2011											X
AVES	Passeriformes	Estrildidae	Amandava	subflava	LC	Seed-eating family; del Hoyo et al 2011												X	X
AVES	Passeriformes	Estrildidae	Clytospiza	monteiri	LC	Seed-eating family; del Hoyo et al 2011												X
AVES	Passeriformes	Estrildidae	Cryptospiza	jacksoni	LC	Seed-eating family; del Hoyo et al 2011												X
AVES	Passeriformes	Estrildidae	Cryptospiza	reichenovii	LC	Seed-eating family; del Hoyo et al 2011												X
AVES	Passeriformes	Estrildidae	Cryptospiza	salvadorii	LC	Seed-eating family; del Hoyo et al 2011												X
AVES	Passeriformes	Estrildidae	Cryptospiza	shelleyi	VU	Seed-eating family; del Hoyo et al 2011												X
AVES	Passeriformes	Estrildidae	Emblema	pictum	LC	Seed-eating family; del Hoyo et al 2011									X
AVES	Passeriformes	Estrildidae	Erythrura	coloria	NT	Seed-eating family; del Hoyo et al 2011											X
AVES	Passeriformes	Estrildidae	Erythrura	cyaneovirens	LC	Seed-eating family; del Hoyo et al 2011									X
AVES	Passeriformes	Estrildidae	Erythrura	gouldiae	EN	Seed-eating family; del Hoyo et al 2011									X
AVES	Passeriformes	Estrildidae	Erythrura	hyperythra	LC	Seed-eating family; del Hoyo et al 2011											X
AVES	Passeriformes	Estrildidae	Erythrura	kleinschmidti	VU	Seed-eating family; del Hoyo et al 2011									X
AVES	Passeriformes	Estrildidae	Erythrura	papuana	LC	Seed-eating family; del Hoyo et al 2011									X		X
AVES	Passeriformes	Estrildidae	Erythrura	pealii	LC	Seed-eating family; del Hoyo et al 2011									X
AVES	Passeriformes	Estrildidae	Erythrura	prasina	LC	Seed-eating family; del Hoyo et al 2011											X
AVES	Passeriformes	Estrildidae	Erythrura	psittacea	LC	Seed-eating family; del Hoyo et al 2011									X
AVES	Passeriformes	Estrildidae	Erythrura	regia	VU	Seed-eating family; del Hoyo et al 2011									X
AVES	Passeriformes	Estrildidae	Erythrura	trichroa	LC	Seed-eating family; del Hoyo et al 2011									X		X
AVES	Passeriformes	Estrildidae	Erythrura	tricolor	LC	Seed-eating family; del Hoyo et al 2011											X
AVES	Passeriformes	Estrildidae	Erythrura	viridifacies	VU	Seed-eating family; del Hoyo et al 2011											X
AVES	Passeriformes	Estrildidae	Estrilda	astrild	LC	Seed-eating family; del Hoyo et al 2011												X
AVES	Passeriformes	Estrildidae	Estrilda	atricapilla	LC	Seed-eating family; del Hoyo et al 2011												X
AVES	Passeriformes	Estrildidae	Estrilda	caerulescens	LC	Seed-eating family; del Hoyo et al 2011							X					X
AVES	Passeriformes	Estrildidae	Estrilda	charmosyna	LC	Seed-eating family; del Hoyo et al 2011												X
AVES	Passeriformes	Estrildidae	Estrilda	erythronotos	LC	Seed-eating family; del Hoyo et al 2011												X
AVES	Passeriformes	Estrildidae	Estrilda	melanotis	LC	Seed-eating family; del Hoyo et al 2011												X
AVES	Passeriformes	Estrildidae	Estrilda	melpoda	LC	Seed-eating family; del Hoyo et al 2011												X
AVES	Passeriformes	Estrildidae	Estrilda	nigriloris	DD	Seed-eating family; del Hoyo et al 2011												X
AVES	Passeriformes	Estrildidae	Estrilda	nonnula	LC	Seed-eating family; del Hoyo et al 2011												X
AVES	Passeriformes	Estrildidae	Estrilda	paludicola	LC	Seed-eating family; del Hoyo et al 2011												X
AVES	Passeriformes	Estrildidae	Estrilda	perreini	LC	Seed-eating family; del Hoyo et al 2011												X
AVES	Passeriformes	Estrildidae	Estrilda	poliopareia	VU	Seed-eating family; del Hoyo et al 2011												X
AVES	Passeriformes	Estrildidae	Estrilda	rhodopyga	LC	Seed-eating family; del Hoyo et al 2011												X
AVES	Passeriformes	Estrildidae	Estrilda	rufibarba	LC	Seed-eating family; del Hoyo et al 2011													X
AVES	Passeriformes	Estrildidae	Estrilda	thomensis	NT	Seed-eating family; del Hoyo et al 2011												X
AVES	Passeriformes	Estrildidae	Estrilda	troglodytes	LC	Seed-eating family; del Hoyo et al 2011							X					X
AVES	Passeriformes	Estrildidae	Euschistospiza	cinereovinacea	LC	Seed-eating family; del Hoyo et al 2011												X
AVES	Passeriformes	Estrildidae	Euschistospiza	dybowskii	LC	Seed-eating family; del Hoyo et al 2011												X
AVES	Passeriformes	Estrildidae	Heteromunia	pectoralis	LC	Seed-eating family; del Hoyo et al 2011									X
AVES	Passeriformes	Estrildidae	Hypargos	margaritatus	LC	Seed-eating family; del Hoyo et al 2011												X
AVES	Passeriformes	Estrildidae	Hypargos	niveoguttatus	LC	Seed-eating family; del Hoyo et al 2011												X
AVES	Passeriformes	Estrildidae	Lagonosticta	landanae	LC	Seed-eating family; del Hoyo et al 2011												X
AVES	Passeriformes	Estrildidae	Lagonosticta	larvata	LC	Seed-eating family; del Hoyo et al 2011												X
AVES	Passeriformes	Estrildidae	Lagonosticta	nitidula	LC	Seed-eating family; del Hoyo et al 2011												X
AVES	Passeriformes	Estrildidae	Lagonosticta	rara	LC	Seed-eating family; del Hoyo et al 2011												X
AVES	Passeriformes	Estrildidae	Lagonosticta	rhodopareia	LC	Seed-eating family; del Hoyo et al 2011												X
AVES	Passeriformes	Estrildidae	Lagonosticta	rubricata	LC	Seed-eating family; del Hoyo et al 2011												X
AVES	Passeriformes	Estrildidae	Lagonosticta	rufopicta	LC	Seed-eating family; del Hoyo et al 2011												X
AVES	Passeriformes	Estrildidae	Lagonosticta	sanguinodorsalis	LC	Seed-eating family; del Hoyo et al 2011												X
AVES	Passeriformes	Estrildidae	Lagonosticta	senegala	LC	Seed-eating family; del Hoyo et al 2011						X						X
AVES	Passeriformes	Estrildidae	Lagonosticta	virata	LC	Seed-eating family; del Hoyo et al 2011												X
AVES	Passeriformes	Estrildidae	Lonchura	atricapilla	LC	Seed-eating family; del Hoyo et al 2011			X								X
AVES	Passeriformes	Estrildidae	Lonchura	bicolor	LC	Seed-eating family; del Hoyo et al 2011												X
AVES	Passeriformes	Estrildidae	Lonchura	caniceps	LC	Seed-eating family; del Hoyo et al 2011									X
AVES	Passeriformes	Estrildidae	Lonchura	cantans	LC	Seed-eating family; del Hoyo et al 2011						X						X	X
AVES	Passeriformes	Estrildidae	Lonchura	castaneothorax	LC	Seed-eating family; del Hoyo et al 2011									X		X
AVES	Passeriformes	Estrildidae	Lonchura	cucullata	LC	Seed-eating family; del Hoyo et al 2011												X
AVES	Passeriformes	Estrildidae	Lonchura	ferruginosa	LC	Seed-eating family; del Hoyo et al 2011											X
AVES	Passeriformes	Estrildidae	Lonchura	flaviprymna	LC	Seed-eating family; del Hoyo et al 2011									X
AVES	Passeriformes	Estrildidae	Lonchura	forbesi	LC	Seed-eating family; del Hoyo et al 2011									X
AVES	Passeriformes	Estrildidae	Lonchura	fringilloides	LC	Seed-eating family; del Hoyo et al 2011												X
AVES	Passeriformes	Estrildidae	Lonchura	fuscans	LC	Seed-eating family; del Hoyo et al 2011											X
AVES	Passeriformes	Estrildidae	Lonchura	grandis	LC	Seed-eating family; del Hoyo et al 2011									X		X
AVES	Passeriformes	Estrildidae	Lonchura	griseicapilla	LC	Seed-eating family; del Hoyo et al 2011												X
AVES	Passeriformes	Estrildidae	Lonchura	hunsteini	LC	Seed-eating family; del Hoyo et al 2011									X
AVES	Passeriformes	Estrildidae	Lonchura	kelaarti	LC	Seed-eating family; del Hoyo et al 2011											X
AVES	Passeriformes	Estrildidae	Lonchura	leucogastra	LC	Seed-eating family; del Hoyo et al 2011											X
AVES	Passeriformes	Estrildidae	Lonchura	leucogastroides	LC	Seed-eating family; del Hoyo et al 2011											X
AVES	Passeriformes	Estrildidae	Lonchura	leucosticta	LC	Seed-eating family; del Hoyo et al 2011									X		X
AVES	Passeriformes	Estrildidae	Lonchura	maja	LC	Seed-eating family; del Hoyo et al 2011											X
AVES	Passeriformes	Estrildidae	Lonchura	malabarica	LC	Seed-eating family; del Hoyo et al 2011											X		X
AVES	Passeriformes	Estrildidae	Lonchura	malacca	LC	Seed-eating family; del Hoyo et al 2011											X
AVES	Passeriformes	Estrildidae	Lonchura	melaena	LC	Seed-eating family; del Hoyo et al 2011									X
AVES	Passeriformes	Estrildidae	Lonchura	molucca	LC	Seed-eating family; del Hoyo et al 2011											X
AVES	Passeriformes	Estrildidae	Lonchura	montana	LC	Seed-eating family; del Hoyo et al 2011									X		X
AVES	Passeriformes	Estrildidae	Lonchura	monticola	LC	Seed-eating family; del Hoyo et al 2011									X
AVES	Passeriformes	Estrildidae	Lonchura	nana	LC	Seed-eating family; del Hoyo et al 2011												X
AVES	Passeriformes	Estrildidae	Lonchura	nevermanni	LC	Seed-eating family; del Hoyo et al 2011									X		X
AVES	Passeriformes	Estrildidae	Lonchura	nigerrima	LC	Seed-eating family; del Hoyo et al 2011									X
AVES	Passeriformes	Estrildidae	Lonchura	nigriceps	LC	Seed-eating family; del Hoyo et al 2011												X
AVES	Passeriformes	Estrildidae	Lonchura	pallida	LC	Seed-eating family; del Hoyo et al 2011											X
AVES	Passeriformes	Estrildidae	Lonchura	punctulata	LC	Seed-eating family; del Hoyo et al 2011			X								X		X
AVES	Passeriformes	Estrildidae	Lonchura	quinticolor	LC	Seed-eating family; del Hoyo et al 2011											X
AVES	Passeriformes	Estrildidae	Lonchura	spectabilis	LC	Seed-eating family; del Hoyo et al 2011									X		X
AVES	Passeriformes	Estrildidae	Lonchura	striata	LC	Seed-eating family; del Hoyo et al 2011			X								X
AVES	Passeriformes	Estrildidae	Lonchura	stygia	NT	Seed-eating family; del Hoyo et al 2011									X		X
AVES	Passeriformes	Estrildidae	Lonchura	teerinki	LC	Seed-eating family; del Hoyo et al 2011											X
AVES	Passeriformes	Estrildidae	Lonchura	tristissima	LC	Seed-eating family; del Hoyo et al 2011									X		X
AVES	Passeriformes	Estrildidae	Lonchura	vana	VU	Seed-eating family; del Hoyo et al 2011											X
AVES	Passeriformes	Estrildidae	Mandingoa	nitidula	LC	Seed-eating family; del Hoyo et al 2011												X
AVES	Passeriformes	Estrildidae	Neochmia	modesta	LC	Seed-eating family; del Hoyo et al 2011									X
AVES	Passeriformes	Estrildidae	Neochmia	phaeton	LC	Seed-eating family; del Hoyo et al 2011									X		X
AVES	Passeriformes	Estrildidae	Neochmia	ruficauda	NT	Seed-eating family; del Hoyo et al 2011									X
AVES	Passeriformes	Estrildidae	Neochmia	temporalis	LC	Panetta and McKee 1997									X
AVES	Passeriformes	Estrildidae	Nesocharis	ansorgei	LC	Seed-eating family; del Hoyo et al 2011												X
AVES	Passeriformes	Estrildidae	Nesocharis	capistrata	LC	Seed-eating family; del Hoyo et al 2011												X
AVES	Passeriformes	Estrildidae	Nesocharis	shelleyi	LC	Seed-eating family; del Hoyo et al 2011												X
AVES	Passeriformes	Estrildidae	Nigrita	bicolor	LC	Snow 1981												X
AVES	Passeriformes	Estrildidae	Nigrita	canicapillus	LC	Snow 1981												X
AVES	Passeriformes	Estrildidae	Nigrita	fusconotus	LC	Snow 1981												X
AVES	Passeriformes	Estrildidae	Nigrita	luteifrons	LC	Snow 1981												X
AVES	Passeriformes	Estrildidae	Oreostruthus	fuliginosus	LC	Seed-eating family; del Hoyo et al 2011									X		X
AVES	Passeriformes	Estrildidae	Ortygospiza	atricollis	LC	Seed-eating family; del Hoyo et al 2011												X
AVES	Passeriformes	Estrildidae	Ortygospiza	locustella	LC	Seed-eating family; del Hoyo et al 2011												X
AVES	Passeriformes	Estrildidae	Padda	fuscata	NT	Seed-eating family; del Hoyo et al 2011											X
AVES	Passeriformes	Estrildidae	Padda	oryzivora	VU	Seed-eating family; del Hoyo et al 2011											X
AVES	Passeriformes	Estrildidae	Parmoptila	jamesoni	LC	Seed-eating family; del Hoyo et al 2011												X
AVES	Passeriformes	Estrildidae	Parmoptila	rubrifrons	NT	Seed-eating family; del Hoyo et al 2011												X
AVES	Passeriformes	Estrildidae	Parmoptila	woodhousei	LC	Seed-eating family; del Hoyo et al 2011												X
AVES	Passeriformes	Estrildidae	Poephila	acuticauda	LC	Seed-eating family; del Hoyo et al 2011									X
AVES	Passeriformes	Estrildidae	Poephila	cincta	NT	Seed-eating family; del Hoyo et al 2011									X
AVES	Passeriformes	Estrildidae	Poephila	personata	LC	Seed-eating family; del Hoyo et al 2011									X
AVES	Passeriformes	Estrildidae	Pyrenestes	minor	LC	Seed-eating family; del Hoyo et al 2011												X
AVES	Passeriformes	Estrildidae	Pyrenestes	ostrinus	LC	Seed-eating family; del Hoyo et al 2011												X
AVES	Passeriformes	Estrildidae	Pyrenestes	sanguineus	LC	Seed-eating family; del Hoyo et al 2011												X
AVES	Passeriformes	Estrildidae	Pytilia	afra	LC	Seed-eating family; del Hoyo et al 2011												X
AVES	Passeriformes	Estrildidae	Pytilia	hypogrammica	LC	Seed-eating family; del Hoyo et al 2011												X
AVES	Passeriformes	Estrildidae	Pytilia	melba	LC	Seed-eating family; del Hoyo et al 2011												X
AVES	Passeriformes	Estrildidae	Pytilia	phoenicoptera	LC	Seed-eating family; del Hoyo et al 2011												X
AVES	Passeriformes	Estrildidae	Spermophaga	haematina	LC	Seed-eating family; del Hoyo et al 2011												X
AVES	Passeriformes	Estrildidae	Spermophaga	poliogenys	LC	Seed-eating family; del Hoyo et al 2011												X
AVES	Passeriformes	Estrildidae	Spermophaga	ruficapilla	LC	Seed-eating family; del Hoyo et al 2011												X
AVES	Passeriformes	Estrildidae	Stagonopleura	bella	LC	Seed-eating family; del Hoyo et al 2011									X
AVES	Passeriformes	Estrildidae	Stagonopleura	guttata	NT	Seed-eating family; del Hoyo et al 2011									X
AVES	Passeriformes	Estrildidae	Stagonopleura	oculata	LC	Seed-eating family; del Hoyo et al 2011									X
AVES	Passeriformes	Estrildidae	Taeniopygia	bichenovii	LC	Panetta and McKee 1997									X
AVES	Passeriformes	Estrildidae	Taeniopygia	guttata	LC	Seed-eating family; del Hoyo et al 2011									X		X
AVES	Passeriformes	Estrildidae	Uraeginthus	angolensis	LC	Seed-eating family; del Hoyo et al 2011												X
AVES	Passeriformes	Estrildidae	Uraeginthus	bengalus	LC	Seed-eating family; del Hoyo et al 2011												X
AVES	Passeriformes	Estrildidae	Uraeginthus	cyanocephalus	LC	Seed-eating family; del Hoyo et al 2011												X
AVES	Passeriformes	Estrildidae	Uraeginthus	granatinus	LC	Seed-eating family; del Hoyo et al 2011												X
AVES	Passeriformes	Estrildidae	Uraeginthus	ianthinogaster	LC	Seed-eating family; del Hoyo et al 2011												X
AVES	PASSERIFORMES	EURYLAIMIDAE	Calyptomena	hosii	NT	Snow 1981											X
AVES	PASSERIFORMES	EURYLAIMIDAE	Calyptomena	viridis	NT	Snow 1981											X
AVES	PASSERIFORMES	EURYLAIMIDAE	Calyptomena	whiteheadi	LC	Snow 1981											X
AVES	PASSERIFORMES	EURYLAIMIDAE	Cymbirhynchus	macrorhynchos	LC	by description in del Hoyo et al 2011, taxon likely to incorporate at least occasional fruits or seeds in diet											X
AVES	PASSERIFORMES	EURYLAIMIDAE	Eurylaimus	ochromalus	NT	by description in del Hoyo et al 2011, taxon likely to incorporate at least occasional fruits or seeds in diet											X
AVES	PASSERIFORMES	EURYLAIMIDAE	Pseudocalyptomena	graueri	VU	by description in del Hoyo et al 2011, taxon likely to incorporate at least occasional fruits or seeds in diet												X
AVES	PASSERIFORMES	FRINGILLIDAE	Telespiza	cantans	VU	Pratt et al 2001							X
AVES	PASSERIFORMES	FRINGILLIDAE	Telespiza	ultima	CR	Pratt et al 2001							X
AVES	PASSERIFORMES	FRINGILLIDAE	Loxioides	bailleui	CR	Pratt et al 2001							X
AVES	PASSERIFORMES	ICTERIDAE	Cacicus	cela	LC	Robinson 1986		X			X					X
AVES	PASSERIFORMES	ICTERIDAE	Cacicus	chrysopterus	LC	Pizo 1996										X
AVES	PASSERIFORMES	ICTERIDAE	Cacicus	haemorrhous	LC	Pizo 1996										X
AVES	PASSERIFORMES	ICTERIDAE	Cacicus	melanicterus	LC	Lotz and Schondube 2006					X
AVES	PASSERIFORMES	ICTERIDAE	Gnorimopsar	chopi	LC	Pizo 2008										X
AVES	PASSERIFORMES	MELANOCHARITIDAE	Melanocharis	arfakiana	DD	by description in del Hoyo et al 2011, taxon likely to incorporate at least occasional fruits or seeds in diet									X		X
AVES	PASSERIFORMES	MELANOCHARITIDAE	Melanocharis	crassirostris	LC	by description in del Hoyo et al 2011, taxon likely to incorporate at least occasional fruits or seeds in diet									X		X
AVES	PASSERIFORMES	MELANOCHARITIDAE	Melanocharis	longicauda	LC	Pratt and Stiles 1985									X		X
AVES	PASSERIFORMES	MELANOCHARITIDAE	Melanocharis	nigra	LC	Brown and Hopkins 2002									X		X
AVES	PASSERIFORMES	MELANOCHARITIDAE	Melanocharis	striativentris	LC	Pratt 1984									X		X
AVES	PASSERIFORMES	MELANOCHARITIDAE	Melanocharis	versteri	LC	by description in del Hoyo et al 2011, taxon likely to incorporate at least occasional fruits or seeds in diet									X		X
AVES	PASSERIFORMES	MELANOCHARITIDAE	Oreocharis	arfaki	LC	by description in del Hoyo et al 2011, taxon likely to incorporate at least occasional fruits or seeds in diet									X		X
AVES	PASSERIFORMES	MELANOCHARITIDAE	Paramythia	montium	LC	by description in del Hoyo et al 2011, taxon likely to incorporate at least occasional fruits or seeds in diet									X		X
AVES	Passeriformes	Meliphagidae	Acanthagenys	rufogularis	LC	based on Corlett 1998, del Hoyo et al 2011, all members of family assumed to consume at least some fruit									X
AVES	Passeriformes	Meliphagidae	Acanthorhynchus	superciliosus	LC	based on Corlett 1998, del Hoyo et al 2011, all members of family assumed to consume at least some fruit									X
AVES	Passeriformes	Meliphagidae	Acanthorhynchus	tenuirostris	LC	Panetta and McKee 1997									X
AVES	Passeriformes	Meliphagidae	Anthochaera	carunculata	LC	based on Corlett 1998, del Hoyo et al 2011, all members of family assumed to consume at least some fruit									X
AVES	Passeriformes	Meliphagidae	Anthochaera	chrysoptera	LC	based on Corlett 1998, del Hoyo et al 2011, all members of family assumed to consume at least some fruit									X
AVES	Passeriformes	Meliphagidae	Anthochaera	lunulata	LC	based on Corlett 1998, del Hoyo et al 2011, all members of family assumed to consume at least some fruit									X
AVES	Passeriformes	Meliphagidae	Anthochaera	paradoxa	LC	based on Corlett 1998, del Hoyo et al 2011, all members of family assumed to consume at least some fruit									X
AVES	Passeriformes	Meliphagidae	Anthornis	melanura	LC	based on Corlett 1998, del Hoyo et al 2011, all members of family assumed to consume at least some fruit									X
AVES	Passeriformes	Meliphagidae	Ashbyia	lovensis	LC	based on Corlett 1998, del Hoyo et al 2011, all members of family assumed to consume at least some fruit									X
AVES	Passeriformes	Meliphagidae	Certhionyx	niger	LC	based on Corlett 1998, del Hoyo et al 2011, all members of family assumed to consume at least some fruit									X
AVES	Passeriformes	Meliphagidae	Certhionyx	pectoralis	LC	based on Corlett 1998, del Hoyo et al 2011, all members of family assumed to consume at least some fruit									X
AVES	Passeriformes	Meliphagidae	Certhionyx	variegatus	LC	based on Corlett 1998, del Hoyo et al 2011, all members of family assumed to consume at least some fruit									X
AVES	Passeriformes	Meliphagidae	Conopophila	albogularis	LC	based on Corlett 1998, del Hoyo et al 2011, all members of family assumed to consume at least some fruit									X		X
AVES	Passeriformes	Meliphagidae	Conopophila	rufogularis	LC	based on Corlett 1998, del Hoyo et al 2011, all members of family assumed to consume at least some fruit									X
AVES	Passeriformes	Meliphagidae	Conopophila	whitei	LC	based on Corlett 1998, del Hoyo et al 2011, all members of family assumed to consume at least some fruit									X
AVES	Passeriformes	Meliphagidae	Entomyzon	cyanotis	LC	based on Corlett 1998, del Hoyo et al 2011, all members of family assumed to consume at least some fruit									X
AVES	Passeriformes	Meliphagidae	Epthianura	albifrons	LC	based on Corlett 1998, del Hoyo et al 2011, all members of family assumed to consume at least some fruit									X
AVES	Passeriformes	Meliphagidae	Epthianura	aurifrons	LC	based on Corlett 1998, del Hoyo et al 2011, all members of family assumed to consume at least some fruit									X
AVES	Passeriformes	Meliphagidae	Epthianura	crocea	LC	based on Corlett 1998, del Hoyo et al 2011, all members of family assumed to consume at least some fruit									X
AVES	Passeriformes	Meliphagidae	Epthianura	tricolor	LC	based on Corlett 1998, del Hoyo et al 2011, all members of family assumed to consume at least some fruit									X
AVES	Passeriformes	Meliphagidae	Foulehaio	carunculatus	LC	based on Corlett 1998, del Hoyo et al 2011, all members of family assumed to consume at least some fruit									X
AVES	Passeriformes	Meliphagidae	Glycichaera	fallax	LC	based on Corlett 1998, del Hoyo et al 2011, all members of family assumed to consume at least some fruit									X		X
AVES	Passeriformes	Meliphagidae	Grantiella	picta	VU	Keast 1967; Oliver et al 2003									X
AVES	Passeriformes	Meliphagidae	Guadalcanaria	inexpectata	LC	based on Corlett 1998, del Hoyo et al 2011, all members of family assumed to consume at least some fruit									X
AVES	Passeriformes	Meliphagidae	Gymnomyza	aubryana	CR	based on Corlett 1998, del Hoyo et al 2011, all members of family assumed to consume at least some fruit									X
AVES	Passeriformes	Meliphagidae	Gymnomyza	samoensis	EN	based on Corlett 1998, del Hoyo et al 2011, all members of family assumed to consume at least some fruit									X
AVES	Passeriformes	Meliphagidae	Gymnomyza	viridis	LC	based on Corlett 1998, del Hoyo et al 2011, all members of family assumed to consume at least some fruit									X
AVES	Passeriformes	Meliphagidae	Lichenostomus	chrysops	LC	based on Corlett 1998, del Hoyo et al 2011, all members of family assumed to consume at least some fruit									X
AVES	Passeriformes	Meliphagidae	Lichenostomus	cratitius	LC	based on Corlett 1998, del Hoyo et al 2011, all members of family assumed to consume at least some fruit									X
AVES	Passeriformes	Meliphagidae	Lichenostomus	fasciogularis	LC	based on Corlett 1998, del Hoyo et al 2011, all members of family assumed to consume at least some fruit									X
AVES	Passeriformes	Meliphagidae	Lichenostomus	flavescens	LC	based on Corlett 1998, del Hoyo et al 2011, all members of family assumed to consume at least some fruit									X
AVES	Passeriformes	Meliphagidae	Lichenostomus	flavicollis	LC	based on Corlett 1998, del Hoyo et al 2011, all members of family assumed to consume at least some fruit									X
AVES	Passeriformes	Meliphagidae	Lichenostomus	flavus	LC	based on Corlett 1998, del Hoyo et al 2011, all members of family assumed to consume at least some fruit									X
AVES	Passeriformes	Meliphagidae	Lichenostomus	frenatus	LC	based on Corlett 1998, del Hoyo et al 2011, all members of family assumed to consume at least some fruit									X
AVES	Passeriformes	Meliphagidae	Lichenostomus	fuscus	LC	based on Corlett 1998, del Hoyo et al 2011, all members of family assumed to consume at least some fruit									X
AVES	Passeriformes	Meliphagidae	Lichenostomus	hindwoodi	LC	based on Corlett 1998, del Hoyo et al 2011, all members of family assumed to consume at least some fruit									X
AVES	Passeriformes	Meliphagidae	Lichenostomus	keartlandi	LC	based on Corlett 1998, del Hoyo et al 2011, all members of family assumed to consume at least some fruit									X
AVES	Passeriformes	Meliphagidae	Lichenostomus	leucotis	LC	based on Corlett 1998, del Hoyo et al 2011, all members of family assumed to consume at least some fruit									X
AVES	Passeriformes	Meliphagidae	Lichenostomus	melanops	LC	based on Corlett 1998, del Hoyo et al 2011, all members of family assumed to consume at least some fruit									X
AVES	Passeriformes	Meliphagidae	Lichenostomus	obscurus	LC	based on Corlett 1998, del Hoyo et al 2011, all members of family assumed to consume at least some fruit									X		X
AVES	Passeriformes	Meliphagidae	Lichenostomus	ornatus	LC	based on Corlett 1998, del Hoyo et al 2011, all members of family assumed to consume at least some fruit									X
AVES	Passeriformes	Meliphagidae	Lichenostomus	penicillatus	LC	based on Corlett 1998, del Hoyo et al 2011, all members of family assumed to consume at least some fruit									X
AVES	Passeriformes	Meliphagidae	Lichenostomus	plumulus	LC	based on Corlett 1998, del Hoyo et al 2011, all members of family assumed to consume at least some fruit									X
AVES	Passeriformes	Meliphagidae	Lichenostomus	subfrenatus	LC	based on Corlett 1998, del Hoyo et al 2011, all members of family assumed to consume at least some fruit									X		X
AVES	Passeriformes	Meliphagidae	Lichenostomus	unicolor	LC	based on Corlett 1998, del Hoyo et al 2011, all members of family assumed to consume at least some fruit									X
AVES	Passeriformes	Meliphagidae	Lichenostomus	versicolor	LC	based on Corlett 1998, del Hoyo et al 2011, all members of family assumed to consume at least some fruit									X		X
AVES	Passeriformes	Meliphagidae	Lichenostomus	virescens	LC	based on Corlett 1998, del Hoyo et al 2011, all members of family assumed to consume at least some fruit									X
AVES	Passeriformes	Meliphagidae	Lichmera	alboauricularis	LC	based on Corlett 1998, del Hoyo et al 2011, all members of family assumed to consume at least some fruit									X		X
AVES	Passeriformes	Meliphagidae	Lichmera	argentauris	LC	based on Corlett 1998, del Hoyo et al 2011, all members of family assumed to consume at least some fruit											X
AVES	Passeriformes	Meliphagidae	Lichmera	deningeri	LC	based on Corlett 1998, del Hoyo et al 2011, all members of family assumed to consume at least some fruit											X
AVES	Passeriformes	Meliphagidae	Lichmera	flavicans	LC	based on Corlett 1998, del Hoyo et al 2011, all members of family assumed to consume at least some fruit											X
AVES	Passeriformes	Meliphagidae	Lichmera	incana	LC	based on Corlett 1998, del Hoyo et al 2011, all members of family assumed to consume at least some fruit									X
AVES	Passeriformes	Meliphagidae	Lichmera	indistincta	LC	based on Corlett 1998, del Hoyo et al 2011, all members of family assumed to consume at least some fruit									X		X
AVES	Passeriformes	Meliphagidae	Lichmera	limbata	LC	based on Corlett 1998, del Hoyo et al 2011, all members of family assumed to consume at least some fruit											X
AVES	Passeriformes	Meliphagidae	Lichmera	lombokia	LC	based on Corlett 1998, del Hoyo et al 2011, all members of family assumed to consume at least some fruit											X
AVES	Passeriformes	Meliphagidae	Lichmera	monticola	LC	based on Corlett 1998, del Hoyo et al 2011, all members of family assumed to consume at least some fruit											X
AVES	Passeriformes	Meliphagidae	Lichmera	notabilis	NT	based on Corlett 1998, del Hoyo et al 2011, all members of family assumed to consume at least some fruit											X
AVES	Passeriformes	Meliphagidae	Lichmera	squamata	LC	based on Corlett 1998, del Hoyo et al 2011, all members of family assumed to consume at least some fruit											X
AVES	Passeriformes	Meliphagidae	Macgregoria	pulchra	VU	Snow 1981									X		X
AVES	Passeriformes	Meliphagidae	Manorina	flavigula	LC	based on Corlett 1998, del Hoyo et al 2011, all members of family assumed to consume at least some fruit									X
AVES	Passeriformes	Meliphagidae	Manorina	melanocephala	LC	based on Corlett 1998, del Hoyo et al 2011, all members of family assumed to consume at least some fruit									X
AVES	Passeriformes	Meliphagidae	Manorina	melanophrys	LC	based on Corlett 1998, del Hoyo et al 2011, all members of family assumed to consume at least some fruit									X
AVES	Passeriformes	Meliphagidae	Manorina	melanotis	EN	based on Corlett 1998, del Hoyo et al 2011, all members of family assumed to consume at least some fruit									X
AVES	Passeriformes	Meliphagidae	Melidectes	belfordi	LC	based on Corlett 1998, del Hoyo et al 2011, all members of family assumed to consume at least some fruit									X		X
AVES	Passeriformes	Meliphagidae	Melidectes	foersteri	LC	based on Corlett 1998, del Hoyo et al 2011, all members of family assumed to consume at least some fruit									X
AVES	Passeriformes	Meliphagidae	Melidectes	fuscus	LC	based on Corlett 1998, del Hoyo et al 2011, all members of family assumed to consume at least some fruit									X		X
AVES	Passeriformes	Meliphagidae	Melidectes	leucostephes	LC	based on Corlett 1998, del Hoyo et al 2011, all members of family assumed to consume at least some fruit											X
AVES	Passeriformes	Meliphagidae	Melidectes	nouhuysi	LC	based on Corlett 1998, del Hoyo et al 2011, all members of family assumed to consume at least some fruit									X		X
AVES	Passeriformes	Meliphagidae	Melidectes	ochromelas	LC	based on Corlett 1998, del Hoyo et al 2011, all members of family assumed to consume at least some fruit									X		X
AVES	Passeriformes	Meliphagidae	Melidectes	princeps	VU	based on Corlett 1998, del Hoyo et al 2011, all members of family assumed to consume at least some fruit									X
AVES	Passeriformes	Meliphagidae	Melidectes	rufocrissalis	LC	based on Corlett 1998, del Hoyo et al 2011, all members of family assumed to consume at least some fruit									X		X
AVES	Passeriformes	Meliphagidae	Melidectes	sclateri	LC	based on Corlett 1998, del Hoyo et al 2011, all members of family assumed to consume at least some fruit									X
AVES	Passeriformes	Meliphagidae	Melidectes	torquatus	LC	Terborgh and Diamond 1970									X		X
AVES	Passeriformes	Meliphagidae	Melidectes	whitemanensis	NT	based on Corlett 1998, del Hoyo et al 2011, all members of family assumed to consume at least some fruit									X
AVES	Passeriformes	Meliphagidae	Melilestes	megarhynchus	LC	based on Corlett 1998, del Hoyo et al 2011, all members of family assumed to consume at least some fruit									X		X
AVES	Passeriformes	Meliphagidae	Meliphaga	albilineata	LC	based on Corlett 1998, del Hoyo et al 2011, all members of family assumed to consume at least some fruit									X
AVES	Passeriformes	Meliphagidae	Meliphaga	albonotata	LC	based on Corlett 1998, del Hoyo et al 2011, all members of family assumed to consume at least some fruit									X		X
AVES	Passeriformes	Meliphagidae	Meliphaga	analoga	LC	based on Corlett 1998, del Hoyo et al 2011, all members of family assumed to consume at least some fruit									X		X
AVES	Passeriformes	Meliphagidae	Meliphaga	aruensis	LC	based on Corlett 1998, del Hoyo et al 2011, all members of family assumed to consume at least some fruit									X		X
AVES	Passeriformes	Meliphagidae	Meliphaga	flavirictus	LC	based on Corlett 1998, del Hoyo et al 2011, all members of family assumed to consume at least some fruit									X		X
AVES	Passeriformes	Meliphagidae	Meliphaga	gracilis	LC	based on Corlett 1998, del Hoyo et al 2011, all members of family assumed to consume at least some fruit									X		X
AVES	Passeriformes	Meliphagidae	Meliphaga	lewinii	LC	based on Corlett 1998, del Hoyo et al 2011, all members of family assumed to consume at least some fruit									X
AVES	Passeriformes	Meliphagidae	Meliphaga	mimikae	LC	based on Corlett 1998, del Hoyo et al 2011, all members of family assumed to consume at least some fruit									X		X
AVES	Passeriformes	Meliphagidae	Meliphaga	montana	LC	based on Corlett 1998, del Hoyo et al 2011, all members of family assumed to consume at least some fruit									X		X
AVES	Passeriformes	Meliphagidae	Meliphaga	notata	LC	based on Corlett 1998, del Hoyo et al 2011, all members of family assumed to consume at least some fruit									X
AVES	Passeriformes	Meliphagidae	Meliphaga	orientalis	LC	Terborgh and Diamond 1970									X		X
AVES	Passeriformes	Meliphagidae	Meliphaga	reticulata	LC	based on Corlett 1998, del Hoyo et al 2011, all members of family assumed to consume at least some fruit											X
AVES	Passeriformes	Meliphagidae	Meliphaga	vicina	DD	based on Corlett 1998, del Hoyo et al 2011, all members of family assumed to consume at least some fruit									X
AVES	Passeriformes	Meliphagidae	Melipotes	ater	LC	Snow 1981									X
AVES	Passeriformes	Meliphagidae	Melipotes	fumigatus	LC	Terborgh and Diamond 1970									X		X
AVES	Passeriformes	Meliphagidae	Melipotes	gymnops	LC	Snow 1981											X
AVES	Passeriformes	Meliphagidae	Melithreptus	affinis	LC	based on Keast 1968, Corlett 1998, del Hoyo et al 2011, all members of family assumed to consume at least some fruit									X
AVES	Passeriformes	Meliphagidae	Melithreptus	gularis	LC	based on Keast 1968, Corlett 1998, del Hoyo et al 2011, all members of family assumed to consume at least some fruit									X
AVES	Passeriformes	Meliphagidae	Melithreptus	validirostris	LC	based on Keast 1968, Corlett 1998, del Hoyo et al 2011, all members of family assumed to consume at least some fruit									X
AVES	Passeriformes	Meliphagidae	Melitograis	gilolensis	LC	based on Corlett 1998, del Hoyo et al 2011, all members of family assumed to consume at least some fruit											X
AVES	Passeriformes	Meliphagidae	Myza	celebensis	LC	based on Corlett 1998, del Hoyo et al 2011, all members of family assumed to consume at least some fruit											X
AVES	Passeriformes	Meliphagidae	Myza	sarasinorum	LC	based on Corlett 1998, del Hoyo et al 2011, all members of family assumed to consume at least some fruit											X
AVES	Passeriformes	Meliphagidae	Myzomela	adolphinae	LC	based on Corlett 1998, del Hoyo et al 2011, all members of family assumed to consume at least some fruit									X		X
AVES	Passeriformes	Meliphagidae	Myzomela	albigula	DD	based on Corlett 1998, del Hoyo et al 2011, all members of family assumed to consume at least some fruit									X
AVES	Passeriformes	Meliphagidae	Myzomela	blasii	LC	based on Corlett 1998, del Hoyo et al 2011, all members of family assumed to consume at least some fruit											X
AVES	Passeriformes	Meliphagidae	Myzomela	boiei	LC	based on Corlett 1998, del Hoyo et al 2011, all members of family assumed to consume at least some fruit											X
AVES	Passeriformes	Meliphagidae	Myzomela	caledonica	LC	based on Corlett 1998, del Hoyo et al 2011, all members of family assumed to consume at least some fruit									X
AVES	Passeriformes	Meliphagidae	Myzomela	cardinalis	LC	based on Corlett 1998, del Hoyo et al 2011, all members of family assumed to consume at least some fruit									X
AVES	Passeriformes	Meliphagidae	Myzomela	chermesina	VU	based on Corlett 1998, del Hoyo et al 2011, all members of family assumed to consume at least some fruit									X
AVES	Passeriformes	Meliphagidae	Myzomela	chloroptera	LC	based on Corlett 1998, del Hoyo et al 2011, all members of family assumed to consume at least some fruit											X
AVES	Passeriformes	Meliphagidae	Myzomela	cruentata	LC	based on Corlett 1998, del Hoyo et al 2011, all members of family assumed to consume at least some fruit									X		X
AVES	Passeriformes	Meliphagidae	Myzomela	dammermani	LC	based on Corlett 1998, del Hoyo et al 2011, all members of family assumed to consume at least some fruit											X
AVES	Passeriformes	Meliphagidae	Myzomela	eichhorni	LC	based on Corlett 1998, del Hoyo et al 2011, all members of family assumed to consume at least some fruit									X
AVES	Passeriformes	Meliphagidae	Myzomela	eques	LC	based on Corlett 1998, del Hoyo et al 2011, all members of family assumed to consume at least some fruit									X		X
AVES	Passeriformes	Meliphagidae	Myzomela	erythrocephala	LC	based on Corlett 1998, del Hoyo et al 2011, all members of family assumed to consume at least some fruit									X		X
AVES	Passeriformes	Meliphagidae	Myzomela	erythromelas	LC	based on Corlett 1998, del Hoyo et al 2011, all members of family assumed to consume at least some fruit									X
AVES	Passeriformes	Meliphagidae	Myzomela	jugularis	LC	based on Corlett 1998, del Hoyo et al 2011, all members of family assumed to consume at least some fruit									X
AVES	Passeriformes	Meliphagidae	Myzomela	kuehni	NT	based on Corlett 1998, del Hoyo et al 2011, all members of family assumed to consume at least some fruit											X
AVES	Passeriformes	Meliphagidae	Myzomela	lafargei	LC	based on Corlett 1998, del Hoyo et al 2011, all members of family assumed to consume at least some fruit									X
AVES	Passeriformes	Meliphagidae	Myzomela	malaitae	NT	based on Corlett 1998, del Hoyo et al 2011, all members of family assumed to consume at least some fruit									X
AVES	Passeriformes	Meliphagidae	Myzomela	melanocephala	LC	based on Corlett 1998, del Hoyo et al 2011, all members of family assumed to consume at least some fruit									X
AVES	Passeriformes	Meliphagidae	Myzomela	nigrita	LC	based on Corlett 1998, del Hoyo et al 2011, all members of family assumed to consume at least some fruit									X		X
AVES	Passeriformes	Meliphagidae	Myzomela	obscura	LC	based on Corlett 1998, del Hoyo et al 2011, all members of family assumed to consume at least some fruit									X		X
AVES	Passeriformes	Meliphagidae	Myzomela	pammelaena	LC	based on Corlett 1998, del Hoyo et al 2011, all members of family assumed to consume at least some fruit									X
AVES	Passeriformes	Meliphagidae	Myzomela	pulchella	LC	based on Corlett 1998, del Hoyo et al 2011, all members of family assumed to consume at least some fruit									X
AVES	Passeriformes	Meliphagidae	Myzomela	rosenbergii	LC	based on Corlett 1998, del Hoyo et al 2011, all members of family assumed to consume at least some fruit									X		X
AVES	Passeriformes	Meliphagidae	Myzomela	rubratra	LC	based on Corlett 1998, del Hoyo et al 2011, all members of family assumed to consume at least some fruit									X
AVES	Passeriformes	Meliphagidae	Myzomela	sanguinolenta	LC	Panetta and McKee 1997									X
AVES	Passeriformes	Meliphagidae	Myzomela	sclateri	LC	based on Corlett 1998, del Hoyo et al 2011, all members of family assumed to consume at least some fruit									X
AVES	Passeriformes	Meliphagidae	Myzomela	tristrami	LC	based on Corlett 1998, del Hoyo et al 2011, all members of family assumed to consume at least some fruit									X
AVES	Passeriformes	Meliphagidae	Myzomela	vulnerata	LC	based on Corlett 1998, del Hoyo et al 2011, all members of family assumed to consume at least some fruit											X
AVES	Passeriformes	Meliphagidae	Myzomela	wakoloensis	LC	based on Corlett 1998, del Hoyo et al 2011, all members of family assumed to consume at least some fruit											X
AVES	Passeriformes	Meliphagidae	Notiomystis	cincta	VU	based on Corlett 1998, del Hoyo et al 2011, all members of family assumed to consume at least some fruit									X
AVES	Passeriformes	Meliphagidae	Oreornis	chrysogenys	LC	Terborgh and Diamond 1970											X
AVES	Passeriformes	Meliphagidae	Philemon	albitorques	LC	based on Corlett 1998, del Hoyo et al 2011, all members of family assumed to consume at least some fruit									X
AVES	Passeriformes	Meliphagidae	Philemon	argenticeps	LC	based on Corlett 1998, del Hoyo et al 2011, all members of family assumed to consume at least some fruit									X
AVES	Passeriformes	Meliphagidae	Philemon	brassi	NT	based on Corlett 1998, del Hoyo et al 2011, all members of family assumed to consume at least some fruit											X
AVES	Passeriformes	Meliphagidae	Philemon	buceroides	LC	based on Corlett 1998, del Hoyo et al 2011, all members of family assumed to consume at least some fruit									X		X
AVES	Passeriformes	Meliphagidae	Philemon	citreogularis	LC	based on Corlett 1998, del Hoyo et al 2011, all members of family assumed to consume at least some fruit									X		X
AVES	Passeriformes	Meliphagidae	Philemon	cockerelli	LC	based on Corlett 1998, del Hoyo et al 2011, all members of family assumed to consume at least some fruit									X
AVES	Passeriformes	Meliphagidae	Philemon	corniculatus	LC	based on Corlett 1998, del Hoyo et al 2011, all members of family assumed to consume at least some fruit									X		X
AVES	Passeriformes	Meliphagidae	Philemon	diemenensis	LC	based on Corlett 1998, del Hoyo et al 2011, all members of family assumed to consume at least some fruit									X
AVES	Passeriformes	Meliphagidae	Philemon	eichhorni	LC	based on Corlett 1998, del Hoyo et al 2011, all members of family assumed to consume at least some fruit									X
AVES	Passeriformes	Meliphagidae	Philemon	fuscicapillus	VU	based on Corlett 1998, del Hoyo et al 2011, all members of family assumed to consume at least some fruit											X
AVES	Passeriformes	Meliphagidae	Philemon	inornatus	LC	based on Corlett 1998, del Hoyo et al 2011, all members of family assumed to consume at least some fruit											X
AVES	Passeriformes	Meliphagidae	Philemon	meyeri	LC	based on Corlett 1998, del Hoyo et al 2011, all members of family assumed to consume at least some fruit									X		X
AVES	Passeriformes	Meliphagidae	Philemon	moluccensis	LC	based on Corlett 1998, del Hoyo et al 2011, all members of family assumed to consume at least some fruit											X
AVES	Passeriformes	Meliphagidae	Philemon	novaeguineae	LC	based on Corlett 1998, del Hoyo et al 2011, all members of family assumed to consume at least some fruit									X		X
AVES	Passeriformes	Meliphagidae	Philemon	subcorniculatus	LC	based on Corlett 1998, del Hoyo et al 2011, all members of family assumed to consume at least some fruit											X
AVES	Passeriformes	Meliphagidae	Phylidonyris	albifrons	LC	based on Corlett 1998, del Hoyo et al 2011, all members of family assumed to consume at least some fruit									X
AVES	Passeriformes	Meliphagidae	Phylidonyris	melanops	LC	based on Corlett 1998, del Hoyo et al 2011, all members of family assumed to consume at least some fruit									X
AVES	Passeriformes	Meliphagidae	Phylidonyris	niger	LC	based on Corlett 1998, del Hoyo et al 2011, all members of family assumed to consume at least some fruit									X
AVES	Passeriformes	Meliphagidae	Phylidonyris	notabilis	LC	based on Corlett 1998, del Hoyo et al 2011, all members of family assumed to consume at least some fruit									X
AVES	Passeriformes	Meliphagidae	Phylidonyris	novaehollandiae	LC	based on Corlett 1998, del Hoyo et al 2011, all members of family assumed to consume at least some fruit									X
AVES	Passeriformes	Meliphagidae	Phylidonyris	pyrrhopterus	LC	based on Corlett 1998, del Hoyo et al 2011, all members of family assumed to consume at least some fruit									X
AVES	Passeriformes	Meliphagidae	Phylidonyris	undulatus	LC	based on Corlett 1998, del Hoyo et al 2011, all members of family assumed to consume at least some fruit									X
AVES	Passeriformes	Meliphagidae	Plectorhyncha	lanceolata	LC	based on Corlett 1998, del Hoyo et al 2011, all members of family assumed to consume at least some fruit									X
AVES	Passeriformes	Meliphagidae	Prosthemadera	novaeseelandiae	LC	based on Corlett 1998, del Hoyo et al 2011, all members of family assumed to consume at least some fruit									X
AVES	Passeriformes	Meliphagidae	Ptiloprora	erythropleura	LC	based on Corlett 1998, del Hoyo et al 2011, all members of family assumed to consume at least some fruit											X
AVES	Passeriformes	Meliphagidae	Ptiloprora	guisei	LC	based on Corlett 1998, del Hoyo et al 2011, all members of family assumed to consume at least some fruit									X
AVES	Passeriformes	Meliphagidae	Ptiloprora	mayri	LC	based on Corlett 1998, del Hoyo et al 2011, all members of family assumed to consume at least some fruit									X		X
AVES	Passeriformes	Meliphagidae	Ptiloprora	meekiana	LC	based on Corlett 1998, del Hoyo et al 2011, all members of family assumed to consume at least some fruit									X		X
AVES	Passeriformes	Meliphagidae	Ptiloprora	perstriata	LC	based on Corlett 1998, del Hoyo et al 2011, all members of family assumed to consume at least some fruit									X		X
AVES	Passeriformes	Meliphagidae	Ptiloprora	plumbea	LC	based on Corlett 1998, del Hoyo et al 2011, all members of family assumed to consume at least some fruit									X		X
AVES	Passeriformes	Meliphagidae	Pycnopygius	cinereus	LC	Terborgh and Diamond 1970									X		X
AVES	Passeriformes	Meliphagidae	Pycnopygius	ixoides	LC	Terborgh and Diamond 1970									X		X
AVES	Passeriformes	Meliphagidae	Pycnopygius	stictocephalus	LC	based on Corlett 1998, del Hoyo et al 2011, all members of family assumed to consume at least some fruit									X		X
AVES	Passeriformes	Meliphagidae	Ramsayornis	fasciatus	LC	based on Corlett 1998, del Hoyo et al 2011, all members of family assumed to consume at least some fruit									X
AVES	Passeriformes	Meliphagidae	Ramsayornis	modestus	LC	based on Corlett 1998, del Hoyo et al 2011, all members of family assumed to consume at least some fruit									X		X
AVES	Passeriformes	Meliphagidae	Stresemannia	bougainvillei	LC	based on Corlett 1998, del Hoyo et al 2011, all members of family assumed to consume at least some fruit									X
AVES	Passeriformes	Meliphagidae	Timeliopsis	fulvigula	LC	based on Corlett 1998, del Hoyo et al 2011, all members of family assumed to consume at least some fruit									X		X
AVES	Passeriformes	Meliphagidae	Timeliopsis	griseigula	LC	based on Corlett 1998, del Hoyo et al 2011, all members of family assumed to consume at least some fruit									X		X
AVES	Passeriformes	Meliphagidae	Trichodere	cockerelli	LC	based on Corlett 1998, del Hoyo et al 2011, all members of family assumed to consume at least some fruit									X
AVES	Passeriformes	Meliphagidae	Xanthomyza	phrygia	EN	based on Corlett 1998, del Hoyo et al 2011, all members of family assumed to consume at least some fruit									X
AVES	Passeriformes	Meliphagidae	Xanthotis	flaviventer	LC	based on Corlett 1998, del Hoyo et al 2011, all members of family assumed to consume at least some fruit									X		X
AVES	Passeriformes	Meliphagidae	Xanthotis	macleayanus	LC	based on Corlett 1998, del Hoyo et al 2011, all members of family assumed to consume at least some fruit									X
AVES	Passeriformes	Meliphagidae	Xanthotis	polygrammus	LC	Terborgh and Diamond 1970									X		X
AVES	Passeriformes	Meliphagidae	Xanthotis	provocator	LC	based on Corlett 1998, del Hoyo et al 2011, all members of family assumed to consume at least some fruit									X
AVES	PASSERIFORMES	MIMIDAE	Cinclocerthia	gutturalis	LC	del Rio et al 1992; family largely frugivorous		X
AVES	PASSERIFORMES	MIMIDAE	Cinclocerthia	ruficauda	LC	del Rio et al 1992; family largely frugivorous		X	X
AVES	PASSERIFORMES	MIMIDAE	Dumetella	carolinensis	LC	Lotz and Schondube 2006		X			X		X		X	X
AVES	PASSERIFORMES	MIMIDAE	Margarops	fuscatus	LC	del Rio et al 1992; family largely frugivorous		X	X							X
AVES	PASSERIFORMES	MIMIDAE	Margarops	fuscus	LC	del Rio et al 1992; family largely frugivorous		X	X
AVES	PASSERIFORMES	MIMIDAE	Melanoptila	glabrirostris	NT	del Rio et al 1992; family largely frugivorous					X
AVES	PASSERIFORMES	MIMIDAE	Melanotis	caerulescens	LC	del Rio et al 1992; family largely frugivorous					X		X
AVES	PASSERIFORMES	MIMIDAE	Melanotis	hypoleucus	LC	del Rio et al 1992; family largely frugivorous					X
AVES	PASSERIFORMES	MIMIDAE	Mimus	dorsalis	LC	del Rio et al 1992; family largely frugivorous										X
AVES	PASSERIFORMES	MIMIDAE	Mimus	gilvus	LC	del Rio et al 1992; family largely frugivorous		X	X		X					X
AVES	PASSERIFORMES	MIMIDAE	Mimus	graysoni	CR	del Rio et al 1992; family largely frugivorous					X
AVES	PASSERIFORMES	MIMIDAE	Mimus	gundlachii	LC	del Rio et al 1992; family largely frugivorous		X					X
AVES	PASSERIFORMES	MIMIDAE	Mimus	longicaudatus	LC	del Rio et al 1992; family largely frugivorous										X
AVES	PASSERIFORMES	MIMIDAE	Mimus	macdonaldi	VU	del Rio et al 1992; family largely frugivorous										X
AVES	PASSERIFORMES	MIMIDAE	Mimus	melanotis	EN	del Rio et al 1992; family largely frugivorous										X
AVES	PASSERIFORMES	MIMIDAE	Mimus	parvulus	LC	del Rio et al 1992; family largely frugivorous										X
AVES	PASSERIFORMES	MIMIDAE	Mimus	patagonicus	LC	del Rio et al 1992; family largely frugivorous	X									X
AVES	PASSERIFORMES	MIMIDAE	Mimus	polyglottos	LC	del Rio et al 1992; family largely frugivorous		X			X		X
AVES	PASSERIFORMES	MIMIDAE	Mimus	saturninus	LC	del Rio et al 1992; family largely frugivorous										X
AVES	PASSERIFORMES	MIMIDAE	Mimus	thenca	LC	del Rio et al 1992; family largely frugivorous										X
AVES	PASSERIFORMES	MIMIDAE	Mimus	trifasciatus	CR	del Rio et al 1992; family largely frugivorous										X
AVES	PASSERIFORMES	MIMIDAE	Mimus	triurus	LC	del Rio et al 1992; family largely frugivorous										X
AVES	PASSERIFORMES	MIMIDAE	Oreoscoptes	montanus	LC	del Rio et al 1992; family largely frugivorous					X		X
AVES	PASSERIFORMES	MIMIDAE	Ramphocinclus	brachyurus	EN	del Rio et al 1992; family largely frugivorous		X
AVES	PASSERIFORMES	MIMIDAE	Toxostoma	bendirei	VU	del Rio et al 1992; family largely frugivorous					X		X
AVES	PASSERIFORMES	MIMIDAE	Toxostoma	cinereum	LC	del Rio et al 1992; family largely frugivorous					X
AVES	PASSERIFORMES	MIMIDAE	Toxostoma	crissale	LC	del Rio et al 1992; family largely frugivorous					X		X
AVES	PASSERIFORMES	MIMIDAE	Toxostoma	curvirostre	LC	del Rio et al 1992; family largely frugivorous					X		X
AVES	PASSERIFORMES	MIMIDAE	Toxostoma	guttatum	CR	del Rio et al 1992; family largely frugivorous					X
AVES	PASSERIFORMES	MIMIDAE	Toxostoma	lecontei	LC	del Rio et al 1992; family largely frugivorous					X		X
AVES	PASSERIFORMES	MIMIDAE	Toxostoma	longirostre	LC	del Rio et al 1992; family largely frugivorous					X		X
AVES	PASSERIFORMES	MIMIDAE	Toxostoma	ocellatum	LC	del Rio et al 1992; family largely frugivorous					X
AVES	PASSERIFORMES	MIMIDAE	Toxostoma	redivivum	LC	del Rio et al 1992; family largely frugivorous					X		X
AVES	PASSERIFORMES	MIMIDAE	Toxostoma	rufum	LC	del Rio et al 1992; family largely frugivorous		X	X		X		X
AVES	PASSERIFORMES	NECTARINIIDAE	Anthreptes	anchietae	LC	Cheke et al 2001												X
AVES	PASSERIFORMES	NECTARINIIDAE	Anthreptes	aurantium	LC	Cheke et al 2001												X
AVES	PASSERIFORMES	NECTARINIIDAE	Anthreptes	collaris	LC	Cheke et al 2001												X
AVES	PASSERIFORMES	NECTARINIIDAE	Anthreptes	fraseri	LC	Cheke et al 2001												X
AVES	PASSERIFORMES	NECTARINIIDAE	Anthreptes	gabonicus	LC	Cheke et al 2001												X
AVES	PASSERIFORMES	NECTARINIIDAE	Anthreptes	longuemarei	LC	Cheke et al 2001												X
AVES	PASSERIFORMES	NECTARINIIDAE	Anthreptes	malacensis	LC	Cheke et al 2001											X
AVES	PASSERIFORMES	NECTARINIIDAE	Anthreptes	metallicus	LC	Cheke et al 2001						X						X	X
AVES	PASSERIFORMES	NECTARINIIDAE	Anthreptes	neglectus	LC	Cheke et al 2001												X
AVES	PASSERIFORMES	NECTARINIIDAE	Anthreptes	orientalis	LC	Cheke et al 2001												X
AVES	PASSERIFORMES	NECTARINIIDAE	Anthreptes	pallidigaster	EN	Cheke et al 2001												X
AVES	PASSERIFORMES	NECTARINIIDAE	Anthreptes	platurus	LC	Cheke et al 2001												X
AVES	PASSERIFORMES	NECTARINIIDAE	Anthreptes	rectirostris	LC	Cheke et al 2001												X
AVES	PASSERIFORMES	NECTARINIIDAE	Anthreptes	reichenowi	NT	Cheke et al 2001												X
AVES	PASSERIFORMES	NECTARINIIDAE	Anthreptes	rhodolaemus	NT	Cheke et al 2001											X
AVES	PASSERIFORMES	NECTARINIIDAE	Anthreptes	rubritorques	VU	Cheke et al 2001												X
AVES	PASSERIFORMES	NECTARINIIDAE	Anthreptes	simplex	LC	Cheke et al 2001											X
AVES	PASSERIFORMES	NECTARINIIDAE	Anthreptes	singalensis	LC	Cheke et al 2001			X								X
AVES	PASSERIFORMES	NECTARINIIDAE	Hypogramma	hypogrammicum	LC	Cheke et al 2001			X								X
AVES	PASSERIFORMES	ORIOLIDAE	Oriolus	albiloris	LC	Snow 1981											X
AVES	PASSERIFORMES	ORIOLIDAE	Oriolus	auratus	LC	Snow 1981												X
AVES	PASSERIFORMES	ORIOLIDAE	Oriolus	bouroensis	LC	Snow 1981											X
AVES	PASSERIFORMES	ORIOLIDAE	Oriolus	brachyrhynchus	LC	Snow 1981												X
AVES	PASSERIFORMES	ORIOLIDAE	Oriolus	chinensis	LC	Snow 1981			X					X			X
AVES	PASSERIFORMES	ORIOLIDAE	Oriolus	chlorocephalus	LC	Snow 1981												X
AVES	PASSERIFORMES	ORIOLIDAE	Oriolus	crassirostris	VU	Snow 1981												X
AVES	PASSERIFORMES	ORIOLIDAE	Oriolus	cruentus	LC	Snow 1981											X
AVES	PASSERIFORMES	ORIOLIDAE	Oriolus	flavocinctus	LC	Snow 1981									X		X
AVES	PASSERIFORMES	ORIOLIDAE	Oriolus	forsteni	LC	Snow 1981											X
AVES	PASSERIFORMES	ORIOLIDAE	Oriolus	hosii	NT	Snow 1981											X
AVES	PASSERIFORMES	ORIOLIDAE	Oriolus	isabellae	CR	Snow 1981											X
AVES	PASSERIFORMES	ORIOLIDAE	Oriolus	larvatus	LC	Snow 1981												X
AVES	PASSERIFORMES	ORIOLIDAE	Oriolus	melanotis	LC	Snow 1981											X
AVES	PASSERIFORMES	ORIOLIDAE	Oriolus	mellianus	VU	Snow 1981			X								X
AVES	PASSERIFORMES	ORIOLIDAE	Oriolus	monacha	LC	Snow 1981												X
AVES	PASSERIFORMES	ORIOLIDAE	Oriolus	nigripennis	LC	Snow 1981												X
AVES	PASSERIFORMES	ORIOLIDAE	Oriolus	oriolus	LC	Snow 1981			X	X		X		X			X	X	X
AVES	PASSERIFORMES	ORIOLIDAE	Oriolus	percivali	LC	Snow 1981												X
AVES	PASSERIFORMES	ORIOLIDAE	Oriolus	phaeochromus	LC	Snow 1981											X
AVES	PASSERIFORMES	ORIOLIDAE	Oriolus	sagittatus	LC	Snow 1981									X		X
AVES	PASSERIFORMES	ORIOLIDAE	Oriolus	steerii	LC	Snow 1981											X
AVES	PASSERIFORMES	ORIOLIDAE	Oriolus	szalayi	LC	Snow 1981									X		X
AVES	PASSERIFORMES	ORIOLIDAE	Oriolus	tenuirostris	LC	Snow 1981			X								X
AVES	PASSERIFORMES	ORIOLIDAE	Oriolus	traillii	LC	Snow 1981			X								X
AVES	PASSERIFORMES	ORIOLIDAE	Oriolus	xanthonotus	NT	Snow 1981											X
AVES	PASSERIFORMES	ORIOLIDAE	Oriolus	xanthornus	LC	Snow 1981			X								X
AVES	PASSERIFORMES	ORIOLIDAE	Sphecotheres	hypoleucus	NT	by description in Corlett 1998, taxon likely to incorporate at least occasional fruit or seeds in diet.											X
AVES	PASSERIFORMES	ORIOLIDAE	Sphecotheres	vieilloti	LC	by description in Corlett 1998, taxon likely to incorporate at least occasional fruit or seeds in diet.									X
AVES	PASSERIFORMES	ORIOLIDAE	Sphecotheres	viridis	LC	by description in Corlett 1998, taxon likely to incorporate at least occasional fruit or seeds in diet.											X
AVES	PASSERIFORMES	PACHYCEPHALIDAE	Pachycephala	pectoralis	LC	Panetta and McKee 1997									X
AVES	PASSERIFORMES	PARDALOTIDAE	Pardalotis	striatus	LC	Panetta and McKee 1997									X
AVES	PASSERIFORMES	PARADISAEIDAE	Astrapia	mayeri	NT	Snow 1981									X
AVES	PASSERIFORMES	PARADISAEIDAE	Astrapia	nigra	LC	Snow 1981											X
AVES	PASSERIFORMES	PARADISAEIDAE	Astrapia	rothschildi	LC	Snow 1981									X
AVES	PASSERIFORMES	PARADISAEIDAE	Astrapia	splendidissima	LC	Snow 1981									X		X
AVES	PASSERIFORMES	PARADISAEIDAE	Astrapia	stephaniae	LC	Snow 1981									X
AVES	PASSERIFORMES	PARADISAEIDAE	Cicinnurus	magnificus	LC	McNab 2005									X		X
AVES	PASSERIFORMES	PARADISAEIDAE	Cicinnurus	regius	LC	McNab 2005									X		X
AVES	PASSERIFORMES	PARADISAEIDAE	Cicinnurus	respublica	NT	McNab 2005											X
AVES	PASSERIFORMES	PARADISAEIDAE	Epimachus	albertisi	LC	McNab 2005									X		X
AVES	PASSERIFORMES	PARADISAEIDAE	Epimachus	bruijnii	NT	McNab 2005									X		X
AVES	PASSERIFORMES	PARADISAEIDAE	Epimachus	fastuosus	VU	McNab 2005									X		X
AVES	PASSERIFORMES	PARADISAEIDAE	Epimachus	meyeri	LC	McNab 2005									X		X
AVES	PASSERIFORMES	PARADISAEIDAE	Lophorina	superba	LC	McNab 2005									X		X
AVES	PASSERIFORMES	PARADISAEIDAE	Lycocorax	pyrrhopterus	LC	McNab 2005											X
AVES	PASSERIFORMES	PARADISAEIDAE	Manucodia	ater	LC	Snow 1981									X		X
AVES	PASSERIFORMES	PARADISAEIDAE	Manucodia	chalybatus	LC	Snow 1981									X		X
AVES	PASSERIFORMES	PARADISAEIDAE	Manucodia	comrii	LC	Snow 1981									X
AVES	PASSERIFORMES	PARADISAEIDAE	Manucodia	jobiensis	LC	Snow 1981									X		X
AVES	PASSERIFORMES	PARADISAEIDAE	Manucodia	keraudrenii	LC	McNab 2005									X		X
AVES	PASSERIFORMES	PARADISAEIDAE	Paradigalla	brevicauda	LC	McNab 2005									X		X
AVES	PASSERIFORMES	PARADISAEIDAE	Paradigalla	carunculata	NT	McNab 2005											X
AVES	PASSERIFORMES	PARADISAEIDAE	Paradisaea	apoda	LC	Snow 1981									X		X
AVES	PASSERIFORMES	PARADISAEIDAE	Paradisaea	decora	NT	Snow 1981									X
AVES	PASSERIFORMES	PARADISAEIDAE	Paradisaea	guilielmi	NT	Snow 1981									X
AVES	PASSERIFORMES	PARADISAEIDAE	Paradisaea	minor	LC	Snow 1981									X		X
AVES	PASSERIFORMES	PARADISAEIDAE	Paradisaea	raggiana	LC	Snow 1981									X		X
AVES	PASSERIFORMES	PARADISAEIDAE	Paradisaea	rubra	NT	Snow 1981											X
AVES	PASSERIFORMES	PARADISAEIDAE	Paradisaea	rudolphi	VU	Snow 1981									X
AVES	PASSERIFORMES	PARADISAEIDAE	Parotia	carolae	LC	Snow 1981									X		X
AVES	PASSERIFORMES	PARADISAEIDAE	Parotia	helenae	LC	Snow 1981									X
AVES	PASSERIFORMES	PARADISAEIDAE	Parotia	lawesii	LC	Snow 1981									X
AVES	PASSERIFORMES	PARADISAEIDAE	Parotia	sefilata	LC	Snow 1981											X
AVES	PASSERIFORMES	PARADISAEIDAE	Parotia	wahnesi	VU	Snow 1981									X
AVES	PASSERIFORMES	PARADISAEIDAE	Pteridophora	alberti	LC	Snow 1981									X		X
AVES	PASSERIFORMES	PARADISAEIDAE	Ptiloris	intercedens	LC	McNab 2005									X
AVES	PASSERIFORMES	PARADISAEIDAE	Ptiloris	magnificus	LC	McNab 2005									X		X
AVES	PASSERIFORMES	PARADISAEIDAE	Ptiloris	paradiseus	LC	McNab 2005									X
AVES	PASSERIFORMES	PARADISAEIDAE	Ptiloris	victoriae	LC	McNab 2005									X
AVES	PASSERIFORMES	PARADISAEIDAE	Seleucidis	melanoleucus	LC	McNab 2005									X		X
AVES	PASSERIFORMES	PARADISAEIDAE	Semioptera	wallacii	LC	McNab 2005											X
AVES	PASSERIFORMES	PARIDAE	Melanochlora	sultanea	LC	by description in Corlett 1998, taxon likely to incorporate at least occasional fruit or seeds in diet.			X								X
AVES	PASSERIFORMES	PARULIDAE	Dendroica	coronata	LC	Lotz and Schondube 2006		X	X	X	X		X	X		X
AVES	PASSERIFORMES	PIPRIDAE	Antilophia	bokermanni	CR	IUCN Red List 2010										X
AVES	PASSERIFORMES	PIPRIDAE	Antilophia	galeata	LC	Silva and de Melo 2011										X
AVES	PASSERIFORMES	PIPRIDAE	Chiroxiphia	boliviana	LC	Snow 1981										X
AVES	PASSERIFORMES	PIPRIDAE	Chiroxiphia	caudata	LC	Gressler et al 2006										X
AVES	PASSERIFORMES	PIPRIDAE	Chiroxiphia	lanceolata	LC	Snow 1981					X					X
AVES	PASSERIFORMES	PIPRIDAE	Chiroxiphia	linearis	LC	Snow 1981					X
AVES	PASSERIFORMES	PIPRIDAE	Chiroxiphia	pareola	LC	Snow 1981		X								X
AVES	PASSERIFORMES	PIPRIDAE	Corapipo	altera	LC	Loiselle et al 2007; Moermond and Denslow 1985					X					X
AVES	PASSERIFORMES	PIPRIDAE	Corapipo	gutturalis	LC	Loiselle et al 2007; Moermond and Denslow 1985										X
AVES	PASSERIFORMES	PIPRIDAE	Corapipo	leucorrhoa	LC	Loiselle et al 2007; Moermond and Denslow 1985					X					X
AVES	PASSERIFORMES	PIPRIDAE	Heterocercus	aurantiivertex	LC	Loiselle et al 2007; Moermond and Denslow 1985										X
AVES	PASSERIFORMES	PIPRIDAE	Heterocercus	flavivertex	LC	Loiselle et al 2007; Moermond and Denslow 1985										X
AVES	PASSERIFORMES	PIPRIDAE	Heterocercus	linteatus	LC	Loiselle et al 2007; Moermond and Denslow 1985										X
AVES	PASSERIFORMES	PIPRIDAE	Ilicura	militaris	LC	Loiselle et al 2007; Moermond and Denslow 1985										X
AVES	PASSERIFORMES	PIPRIDAE	Lepidothrix	coeruleocapilla	LC	Loiselle et al 2007; Moermond and Denslow 1985										X
AVES	PASSERIFORMES	PIPRIDAE	Lepidothrix	coronata	LC	Loiselle et al 2007; Moermond and Denslow 1985					X					X
AVES	PASSERIFORMES	PIPRIDAE	Lepidothrix	iris	LC	Loiselle et al 2007; Moermond and Denslow 1985										X
AVES	PASSERIFORMES	PIPRIDAE	Lepidothrix	isidorei	LC	Loiselle et al 2007; Moermond and Denslow 1985										X
AVES	PASSERIFORMES	PIPRIDAE	Lepidothrix	nattereri	LC	Loiselle et al 2007; Moermond and Denslow 1985										X
AVES	PASSERIFORMES	PIPRIDAE	Lepidothrix	serena	LC	Loiselle et al 2007; Moermond and Denslow 1985										X
AVES	PASSERIFORMES	PIPRIDAE	Lepidothrix	suavissima	LC	Loiselle et al 2007; Moermond and Denslow 1985										X
AVES	PASSERIFORMES	PIPRIDAE	Lepidothrix	vilasboasi	VU	Loiselle et al 2007; Moermond and Denslow 1985										X
AVES	PASSERIFORMES	PIPRIDAE	Machaeropterus	deliciosus	LC	Loiselle et al 2007; Moermond and Denslow 1985										X
AVES	PASSERIFORMES	PIPRIDAE	Machaeropterus	pyrocephalus	LC	Loiselle et al 2007; Moermond and Denslow 1985										X
AVES	PASSERIFORMES	PIPRIDAE	Machaeropterus	regulus	LC	Loiselle et al 2007; Moermond and Denslow 1985										X
AVES	PASSERIFORMES	PIPRIDAE	Manacus	aurantiacus	LC	Snow 1981					X					X
AVES	PASSERIFORMES	PIPRIDAE	Manacus	candei	LC	Snow 1981					X
AVES	PASSERIFORMES	PIPRIDAE	Manacus	manacus	LC	Snow 1981		X								X
AVES	PASSERIFORMES	PIPRIDAE	Manacus	vitellinus	LC	Snow 1981					X					X
AVES	PASSERIFORMES	PIPRIDAE	Masius	chrysopterus	LC	Loiselle et al 2007; Moermond and Denslow 1985										X
AVES	PASSERIFORMES	PIPRIDAE	Neopelma	aurifrons	VU	Loiselle et al 2007; Moermond and Denslow 1985										X
AVES	PASSERIFORMES	PIPRIDAE	Neopelma	chrysocephalum	LC	Loiselle et al 2007; Moermond and Denslow 1985										X
AVES	PASSERIFORMES	PIPRIDAE	Neopelma	chrysolophum	LC	Loiselle et al 2007; Moermond and Denslow 1985										X
AVES	PASSERIFORMES	PIPRIDAE	Neopelma	pallescens	LC	Loiselle et al 2007; Moermond and Denslow 1985										X
AVES	PASSERIFORMES	PIPRIDAE	Neopelma	sulphureiventer	LC	Loiselle et al 2007; Moermond and Denslow 1985										X
AVES	PASSERIFORMES	PIPRIDAE	Pipra	aureola	LC	Snow 1981										X
AVES	PASSERIFORMES	PIPRIDAE	Pipra	chloromeros	LC	Snow 1981										X
AVES	PASSERIFORMES	PIPRIDAE	Pipra	cornuta	LC	Snow 1981										X
AVES	PASSERIFORMES	PIPRIDAE	Pipra	erythrocephala	LC	Snow 1981		X			X					X
AVES	PASSERIFORMES	PIPRIDAE	Pipra	fasciicauda	LC	Snow 1981										X
AVES	PASSERIFORMES	PIPRIDAE	Pipra	filicauda	LC	Snow 1981										X
AVES	PASSERIFORMES	PIPRIDAE	Pipra	mentalis	LC	Snow 1981					X					X
AVES	PASSERIFORMES	PIPRIDAE	Pipra	pipra	LC	Snow 1981					X					X
AVES	PASSERIFORMES	PIPRIDAE	Pipra	rubrocapilla	LC	Snow 1981										X
AVES	PASSERIFORMES	PIPRIDAE	Piprites	chloris	LC	Loiselle et al 2007; Moermond and Denslow 1985										X
AVES	PASSERIFORMES	PIPRIDAE	Piprites	griseiceps	LC	Loiselle et al 2007; Moermond and Denslow 1985					X
AVES	PASSERIFORMES	PIPRIDAE	Piprites	pileata	VU	Loiselle et al 2007; Moermond and Denslow 1985										X
AVES	PASSERIFORMES	PIPRIDAE	Tyranneutes	stolzmanni	LC	Loiselle et al 2007; Moermond and Denslow 1985										X
AVES	PASSERIFORMES	PIPRIDAE	Tyranneutes	virescens	LC	Loiselle et al 2007; Moermond and Denslow 1985										X
AVES	PASSERIFORMES	PIPRIDAE	Xenopipo	atronitens	LC	Loiselle et al 2007; Moermond and Denslow 1985										X
AVES	PASSERIFORMES	PIPRIDAE	Xenopipo	flavicapilla	NT	Loiselle et al 2007; Moermond and Denslow 1985										X
AVES	PASSERIFORMES	PIPRIDAE	Xenopipo	holochlora	LC	Loiselle et al 2007; Moermond and Denslow 1985					X					X
AVES	PASSERIFORMES	PIPRIDAE	Xenopipo	unicolor	LC	Loiselle et al 2007; Moermond and Denslow 1985										X
AVES	PASSERIFORMES	PIPRIDAE	Xenopipo	uniformis	LC	Loiselle et al 2007; Moermond and Denslow 1985										X
AVES	PASSERIFORMES	PTILONORHYNCHIDAE	Ailuroedus	buccoides	LC	Snow 1981									X		X
AVES	PASSERIFORMES	PTILONORHYNCHIDAE	Ailuroedus	crassirostris	LC	Snow 1981									X
AVES	PASSERIFORMES	PTILONORHYNCHIDAE	Ailuroedus	melanotis	LC	Snow 1981									X		X
AVES	PASSERIFORMES	PTILONORHYNCHIDAE	Amblyornis	flavifrons	LC	Kissling et al 2009											X
AVES	PASSERIFORMES	PTILONORHYNCHIDAE	Amblyornis	inornata	LC	Kissling et al 2009											X
AVES	PASSERIFORMES	PTILONORHYNCHIDAE	Amblyornis	macgregoriae	LC	Kissling et al 2009									X		X
AVES	PASSERIFORMES	PTILONORHYNCHIDAE	Amblyornis	subalaris	LC	Kissling et al 2009									X
AVES	PASSERIFORMES	PTILONORHYNCHIDAE	Archboldia	papuensis	NT	Kissling et al 2009									X		X
AVES	PASSERIFORMES	PTILONORHYNCHIDAE	Chlamydera	cerviniventris	LC	Kissling et al 2009									X		X
AVES	PASSERIFORMES	PTILONORHYNCHIDAE	Chlamydera	guttata	LC	Kissling et al 2009									X
AVES	PASSERIFORMES	PTILONORHYNCHIDAE	Chlamydera	lauterbachi	LC	Kissling et al 2009									X		X
AVES	PASSERIFORMES	PTILONORHYNCHIDAE	Chlamydera	maculata	LC	Kissling et al 2009									X
AVES	PASSERIFORMES	PTILONORHYNCHIDAE	Chlamydera	nuchalis	LC	Kissling et al 2009									X
AVES	PASSERIFORMES	PTILONORHYNCHIDAE	Prionodura	newtoniana	LC	Kissling et al 2009									X
AVES	PASSERIFORMES	PTILONORHYNCHIDAE	Ptilonorhynchus	violaceus	LC	Snow 1981									X
AVES	PASSERIFORMES	PTILONORHYNCHIDAE	Scenopoeetes	dentirostris	LC	Snow 1981									X
AVES	PASSERIFORMES	PTILONORHYNCHIDAE	Sericulus	aureus	LC	Kissling et al 2009									X		X
AVES	PASSERIFORMES	PTILONORHYNCHIDAE	Sericulus	bakeri	NT	Kissling et al 2009									X
AVES	PASSERIFORMES	PTILONORHYNCHIDAE	Sericulus	chrysocephalus	LC	Kissling et al 2009									X
AVES	PASSERIFORMES	PYCNONOTIDAE	Alophoixus	affinis	LC	by description in Corlett 1998, taxon likely to incorporate at least occasional fruit or seeds in diet.											X
AVES	PASSERIFORMES	PYCNONOTIDAE	Alophoixus	bres	LC	by description in Corlett 1998, taxon likely to incorporate at least occasional fruit or seeds in diet.											X
AVES	PASSERIFORMES	PYCNONOTIDAE	Alophoixus	finschii	NT	by description in Corlett 1998, taxon likely to incorporate at least occasional fruit or seeds in diet.											X
AVES	PASSERIFORMES	PYCNONOTIDAE	Alophoixus	flaveolus	LC	by description in Corlett 1998, taxon likely to incorporate at least occasional fruit or seeds in diet.			X								X
AVES	PASSERIFORMES	PYCNONOTIDAE	Alophoixus	ochraceus	LC	by description in Corlett 1998, taxon likely to incorporate at least occasional fruit or seeds in diet.											X
AVES	PASSERIFORMES	PYCNONOTIDAE	Alophoixus	pallidus	LC	by description in Corlett 1998, taxon likely to incorporate at least occasional fruit or seeds in diet.			X								X
AVES	PASSERIFORMES	PYCNONOTIDAE	Alophoixus	phaeocephalus	LC	by description in Corlett 1998, taxon likely to incorporate at least occasional fruit or seeds in diet.											X
AVES	PASSERIFORMES	PYCNONOTIDAE	Andropadus	ansorgei	LC	by description in Corlett 1998, taxon likely to incorporate at least occasional fruit or seeds in diet.												X
AVES	PASSERIFORMES	PYCNONOTIDAE	Andropadus	curvirostris	LC	by description in Corlett 1998, taxon likely to incorporate at least occasional fruit or seeds in diet.												X
AVES	PASSERIFORMES	PYCNONOTIDAE	Andropadus	gracilirostris	LC	by description in Corlett 1998, taxon likely to incorporate at least occasional fruit or seeds in diet.												X
AVES	PASSERIFORMES	PYCNONOTIDAE	Andropadus	gracilis	LC	by description in Corlett 1998, taxon likely to incorporate at least occasional fruit or seeds in diet.												X
AVES	PASSERIFORMES	PYCNONOTIDAE	Andropadus	importunus	LC	by description in Corlett 1998, taxon likely to incorporate at least occasional fruit or seeds in diet.												X
AVES	PASSERIFORMES	PYCNONOTIDAE	Andropadus	latirostris	LC	by description in Corlett 1998, taxon likely to incorporate at least occasional fruit or seeds in diet.												X
AVES	PASSERIFORMES	PYCNONOTIDAE	Andropadus	masukuensis	LC	by description in Corlett 1998, taxon likely to incorporate at least occasional fruit or seeds in diet.												X
AVES	PASSERIFORMES	PYCNONOTIDAE	Andropadus	milanjensis	LC	by description in Corlett 1998, taxon likely to incorporate at least occasional fruit or seeds in diet.												X
AVES	PASSERIFORMES	PYCNONOTIDAE	Andropadus	montanus	NT	by description in Corlett 1998, taxon likely to incorporate at least occasional fruit or seeds in diet.												X
AVES	PASSERIFORMES	PYCNONOTIDAE	Andropadus	nigriceps	LC	by description in Corlett 1998, taxon likely to incorporate at least occasional fruit or seeds in diet.												X
AVES	PASSERIFORMES	PYCNONOTIDAE	Andropadus	tephrolaemus	LC	by description in Corlett 1998, taxon likely to incorporate at least occasional fruit or seeds in diet.												X
AVES	PASSERIFORMES	PYCNONOTIDAE	Andropadus	virens	LC	by description in Corlett 1998, taxon likely to incorporate at least occasional fruit or seeds in diet.												X
AVES	PASSERIFORMES	PYCNONOTIDAE	Baeopogon	clamans	LC	by description in Corlett 1998, taxon likely to incorporate at least occasional fruit or seeds in diet.												X
AVES	PASSERIFORMES	PYCNONOTIDAE	Baeopogon	indicator	LC	by description in Corlett 1998, taxon likely to incorporate at least occasional fruit or seeds in diet.												X
AVES	PASSERIFORMES	PYCNONOTIDAE	Bleda	canicapillus	LC	by description in Corlett 1998, taxon likely to incorporate at least occasional fruit or seeds in diet.												X
AVES	PASSERIFORMES	PYCNONOTIDAE	Bleda	eximius	NT	by description in Corlett 1998, taxon likely to incorporate at least occasional fruit or seeds in diet.												X
AVES	PASSERIFORMES	PYCNONOTIDAE	Bleda	notatus	LC	by description in Corlett 1998, taxon likely to incorporate at least occasional fruit or seeds in diet.												X
AVES	PASSERIFORMES	PYCNONOTIDAE	Bleda	syndactylus	LC	by description in Corlett 1998, taxon likely to incorporate at least occasional fruit or seeds in diet.												X
AVES	PASSERIFORMES	PYCNONOTIDAE	Calyptocichla	serina	LC	by description in Corlett 1998, taxon likely to incorporate at least occasional fruit or seeds in diet.												X
AVES	PASSERIFORMES	PYCNONOTIDAE	Chlorocichla	falkensteini	LC	by description in Corlett 1998, taxon likely to incorporate at least occasional fruit or seeds in diet.												X
AVES	PASSERIFORMES	PYCNONOTIDAE	Chlorocichla	flavicollis	LC	by description in Corlett 1998, taxon likely to incorporate at least occasional fruit or seeds in diet.												X
AVES	PASSERIFORMES	PYCNONOTIDAE	Chlorocichla	flaviventris	LC	by description in Corlett 1998, taxon likely to incorporate at least occasional fruit or seeds in diet.												X
AVES	PASSERIFORMES	PYCNONOTIDAE	Chlorocichla	laetissima	LC	by description in Corlett 1998, taxon likely to incorporate at least occasional fruit or seeds in diet.												X
AVES	PASSERIFORMES	PYCNONOTIDAE	Chlorocichla	prigoginei	EN	by description in Corlett 1998, taxon likely to incorporate at least occasional fruit or seeds in diet.												X
AVES	PASSERIFORMES	PYCNONOTIDAE	Chlorocichla	simplex	LC	by description in Corlett 1998, taxon likely to incorporate at least occasional fruit or seeds in diet.												X
AVES	PASSERIFORMES	PYCNONOTIDAE	Criniger	barbatus	LC	by description in Corlett 1998, taxon likely to incorporate at least occasional fruit or seeds in diet.												X
AVES	PASSERIFORMES	PYCNONOTIDAE	Criniger	calurus	LC	by description in Corlett 1998, taxon likely to incorporate at least occasional fruit or seeds in diet.												X
AVES	PASSERIFORMES	PYCNONOTIDAE	Criniger	chloronotus	LC	by description in Corlett 1998, taxon likely to incorporate at least occasional fruit or seeds in diet.												X
AVES	PASSERIFORMES	PYCNONOTIDAE	Criniger	ndussumensis	LC	by description in Corlett 1998, taxon likely to incorporate at least occasional fruit or seeds in diet.												X
AVES	PASSERIFORMES	PYCNONOTIDAE	Criniger	olivaceus	VU	by description in Corlett 1998, taxon likely to incorporate at least occasional fruit or seeds in diet.												X
AVES	PASSERIFORMES	PYCNONOTIDAE	Hemixos	castanonotus	LC	by description in Corlett 1998, taxon likely to incorporate at least occasional fruit or seeds in diet.			X								X
AVES	PASSERIFORMES	PYCNONOTIDAE	Hemixos	flavala	LC	by description in Corlett 1998, taxon likely to incorporate at least occasional fruit or seeds in diet.			X								X
AVES	PASSERIFORMES	PYCNONOTIDAE	Hypsipetes	borbonicus	LC	by description in Corlett 1998, taxon likely to incorporate at least occasional fruit or seeds in diet.												X
AVES	PASSERIFORMES	PYCNONOTIDAE	Hypsipetes	crassirostris	LC	by description in Corlett 1998, taxon likely to incorporate at least occasional fruit or seeds in diet.												X
AVES	PASSERIFORMES	PYCNONOTIDAE	Hypsipetes	leucocephalus	LC	by description in Corlett 1998, taxon likely to incorporate at least occasional fruit or seeds in diet.			X								X		X
AVES	PASSERIFORMES	PYCNONOTIDAE	Hypsipetes	madagascariensis	LC	by description in Corlett 1998, taxon likely to incorporate at least occasional fruit or seeds in diet.												X
AVES	PASSERIFORMES	PYCNONOTIDAE	Hypsipetes	mcclellandii	LC	by description in Corlett 1998, taxon likely to incorporate at least occasional fruit or seeds in diet.			X								X
AVES	PASSERIFORMES	PYCNONOTIDAE	Hypsipetes	nicobariensis	NT	by description in Corlett 1998, taxon likely to incorporate at least occasional fruit or seeds in diet.											X
AVES	PASSERIFORMES	PYCNONOTIDAE	Hypsipetes	olivaceus	VU	by description in Corlett 1998, taxon likely to incorporate at least occasional fruit or seeds in diet.												X
AVES	PASSERIFORMES	PYCNONOTIDAE	Hypsipetes	parvirostris	LC	by description in Corlett 1998, taxon likely to incorporate at least occasional fruit or seeds in diet.												X
AVES	PASSERIFORMES	PYCNONOTIDAE	Hypsipetes	thompsoni	LC	by description in Corlett 1998, taxon likely to incorporate at least occasional fruit or seeds in diet.											X
AVES	PASSERIFORMES	PYCNONOTIDAE	Hypsipetes	virescens	LC	by description in Corlett 1998, taxon likely to incorporate at least occasional fruit or seeds in diet.											X
AVES	PASSERIFORMES	PYCNONOTIDAE	Iole	indica	LC	by description in Corlett 1998, taxon likely to incorporate at least occasional fruit or seeds in diet.											X
AVES	PASSERIFORMES	PYCNONOTIDAE	Iole	olivacea	NT	by description in Corlett 1998, taxon likely to incorporate at least occasional fruit or seeds in diet.											X
AVES	PASSERIFORMES	PYCNONOTIDAE	Iole	propinqua	LC	by description in Corlett 1998, taxon likely to incorporate at least occasional fruit or seeds in diet.			X								X
AVES	PASSERIFORMES	PYCNONOTIDAE	Iole	virescens	LC	by description in Corlett 1998, taxon likely to incorporate at least occasional fruit or seeds in diet.											X
AVES	PASSERIFORMES	PYCNONOTIDAE	Ixonotus	guttatus	LC	by description in Corlett 1998, taxon likely to incorporate at least occasional fruit or seeds in diet.												X
AVES	PASSERIFORMES	PYCNONOTIDAE	Ixos	amaurotis	LC	Lotz and Schondube 2006			X					X			X
AVES	PASSERIFORMES	PYCNONOTIDAE	Ixos	everetti	LC	by description in Corlett 1998, taxon likely to incorporate at least occasional fruit or seeds in diet.											X
AVES	PASSERIFORMES	PYCNONOTIDAE	Ixos	malaccensis	NT	by description in Corlett 1998, taxon likely to incorporate at least occasional fruit or seeds in diet.											X
AVES	PASSERIFORMES	PYCNONOTIDAE	Ixos	palawanensis	LC	by description in Corlett 1998, taxon likely to incorporate at least occasional fruit or seeds in diet.											X
AVES	PASSERIFORMES	PYCNONOTIDAE	Ixos	philippinus	LC	by description in Corlett 1998, taxon likely to incorporate at least occasional fruit or seeds in diet.											X
AVES	PASSERIFORMES	PYCNONOTIDAE	Ixos	rufigularis	NT	by description in Corlett 1998, taxon likely to incorporate at least occasional fruit or seeds in diet.											X
AVES	PASSERIFORMES	PYCNONOTIDAE	Ixos	siquijorensis	EN	by description in Corlett 1998, taxon likely to incorporate at least occasional fruit or seeds in diet.											X
AVES	PASSERIFORMES	PYCNONOTIDAE	Neolestes	torquatus	LC	by description in Corlett 1998, taxon likely to incorporate at least occasional fruit or seeds in diet.												X
AVES	PASSERIFORMES	PYCNONOTIDAE	Nicator	chloris	LC	by description in Corlett 1998, taxon likely to incorporate at least occasional fruit or seeds in diet.												X
AVES	PASSERIFORMES	PYCNONOTIDAE	Nicator	gularis	LC	by description in Corlett 1998, taxon likely to incorporate at least occasional fruit or seeds in diet.												X
AVES	PASSERIFORMES	PYCNONOTIDAE	Nicator	vireo	LC	by description in Corlett 1998, taxon likely to incorporate at least occasional fruit or seeds in diet.												X
AVES	PASSERIFORMES	PYCNONOTIDAE	Phyllastrephus	albigularis	LC	by description in Corlett 1998, taxon likely to incorporate at least occasional fruit or seeds in diet.												X
AVES	PASSERIFORMES	PYCNONOTIDAE	Phyllastrephus	baumanni	LC	by description in Corlett 1998, taxon likely to incorporate at least occasional fruit or seeds in diet.												X
AVES	PASSERIFORMES	PYCNONOTIDAE	Phyllastrephus	cabanisi	LC	by description in Corlett 1998, taxon likely to incorporate at least occasional fruit or seeds in diet.												X
AVES	PASSERIFORMES	PYCNONOTIDAE	Phyllastrephus	cerviniventris	LC	by description in Corlett 1998, taxon likely to incorporate at least occasional fruit or seeds in diet.												X
AVES	PASSERIFORMES	PYCNONOTIDAE	Phyllastrephus	debilis	LC	by description in Corlett 1998, taxon likely to incorporate at least occasional fruit or seeds in diet.												X
AVES	PASSERIFORMES	PYCNONOTIDAE	Phyllastrephus	fischeri	LC	by description in Corlett 1998, taxon likely to incorporate at least occasional fruit or seeds in diet.												X
AVES	PASSERIFORMES	PYCNONOTIDAE	Phyllastrephus	flavostriatus	LC	by description in Corlett 1998, taxon likely to incorporate at least occasional fruit or seeds in diet.												X
AVES	PASSERIFORMES	PYCNONOTIDAE	Phyllastrephus	fulviventris	LC	by description in Corlett 1998, taxon likely to incorporate at least occasional fruit or seeds in diet.												X
AVES	PASSERIFORMES	PYCNONOTIDAE	Phyllastrephus	hypochloris	LC	by description in Corlett 1998, taxon likely to incorporate at least occasional fruit or seeds in diet.												X
AVES	PASSERIFORMES	PYCNONOTIDAE	Phyllastrephus	icterinus	LC	by description in Corlett 1998, taxon likely to incorporate at least occasional fruit or seeds in diet.												X
AVES	PASSERIFORMES	PYCNONOTIDAE	Phyllastrephus	leucolepis	CR	by description in Corlett 1998, taxon likely to incorporate at least occasional fruit or seeds in diet.												X
AVES	PASSERIFORMES	PYCNONOTIDAE	Phyllastrephus	poensis	LC	by description in Corlett 1998, taxon likely to incorporate at least occasional fruit or seeds in diet.												X
AVES	PASSERIFORMES	PYCNONOTIDAE	Phyllastrephus	poliocephalus	NT	by description in Corlett 1998, taxon likely to incorporate at least occasional fruit or seeds in diet.												X
AVES	PASSERIFORMES	PYCNONOTIDAE	Phyllastrephus	strepitans	LC	by description in Corlett 1998, taxon likely to incorporate at least occasional fruit or seeds in diet.												X
AVES	PASSERIFORMES	PYCNONOTIDAE	Phyllastrephus	terrestris	LC	by description in Corlett 1998, taxon likely to incorporate at least occasional fruit or seeds in diet.												X
AVES	PASSERIFORMES	PYCNONOTIDAE	Phyllastrephus	xavieri	LC	by description in Corlett 1998, taxon likely to incorporate at least occasional fruit or seeds in diet.												X
AVES	PASSERIFORMES	PYCNONOTIDAE	Pycnonotus	atriceps	LC	by description in Corlett 1998, taxon likely to incorporate at least occasional fruit or seeds in diet.			X								X
AVES	PASSERIFORMES	PYCNONOTIDAE	Pycnonotus	aurigaster	LC	by description in Corlett 1998, taxon likely to incorporate at least occasional fruit or seeds in diet.			X								X
AVES	PASSERIFORMES	PYCNONOTIDAE	Pycnonotus	barbatus	LC	by description in Corlett 1998, taxon likely to incorporate at least occasional fruit or seeds in diet.						X						X
AVES	PASSERIFORMES	PYCNONOTIDAE	Pycnonotus	bimaculatus	LC	by description in Corlett 1998, taxon likely to incorporate at least occasional fruit or seeds in diet.											X
AVES	PASSERIFORMES	PYCNONOTIDAE	Pycnonotus	blanfordi	LC	by description in Corlett 1998, taxon likely to incorporate at least occasional fruit or seeds in diet.											X
AVES	PASSERIFORMES	PYCNONOTIDAE	Pycnonotus	brunneus	LC	by description in Corlett 1998, taxon likely to incorporate at least occasional fruit or seeds in diet.											X
AVES	PASSERIFORMES	PYCNONOTIDAE	Pycnonotus	cafer	LC	by description in Corlett 1998, taxon likely to incorporate at least occasional fruit or seeds in diet.			X								X		X
AVES	PASSERIFORMES	PYCNONOTIDAE	Pycnonotus	capensis	LC	by description in Corlett 1998, taxon likely to incorporate at least occasional fruit or seeds in diet.												X
AVES	PASSERIFORMES	PYCNONOTIDAE	Pycnonotus	cyaniventris	NT	by description in Corlett 1998, taxon likely to incorporate at least occasional fruit or seeds in diet.											X
AVES	PASSERIFORMES	PYCNONOTIDAE	Pycnonotus	erythropthalmos	LC	by description in Corlett 1998, taxon likely to incorporate at least occasional fruit or seeds in diet.											X
AVES	PASSERIFORMES	PYCNONOTIDAE	Pycnonotus	eutilotus	NT	by description in Corlett 1998, taxon likely to incorporate at least occasional fruit or seeds in diet.											X
AVES	PASSERIFORMES	PYCNONOTIDAE	Pycnonotus	finlaysoni	LC	by description in Corlett 1998, taxon likely to incorporate at least occasional fruit or seeds in diet.			X								X
AVES	PASSERIFORMES	PYCNONOTIDAE	Pycnonotus	flavescens	LC	by description in Corlett 1998, taxon likely to incorporate at least occasional fruit or seeds in diet.			X								X
AVES	PASSERIFORMES	PYCNONOTIDAE	Pycnonotus	goiavier	LC	by description in Corlett 1998, taxon likely to incorporate at least occasional fruit or seeds in diet.											X
AVES	PASSERIFORMES	PYCNONOTIDAE	Pycnonotus	hualon	LC	by description in Corlett 1998, taxon likely to incorporate at least occasional fruit or seeds in diet.											X
AVES	PASSERIFORMES	PYCNONOTIDAE	Pycnonotus	jocosus	LC	by description in Corlett 1998, taxon likely to incorporate at least occasional fruit or seeds in diet.			X								X
AVES	PASSERIFORMES	PYCNONOTIDAE	Pycnonotus	leucogenys	LC	by description in Corlett 1998, taxon likely to incorporate at least occasional fruit or seeds in diet.											X		X
AVES	PASSERIFORMES	PYCNONOTIDAE	Pycnonotus	leucogrammicus	LC	by description in Corlett 1998, taxon likely to incorporate at least occasional fruit or seeds in diet.											X
AVES	PASSERIFORMES	PYCNONOTIDAE	Pycnonotus	leucotis	LC	by description in Corlett 1998, taxon likely to incorporate at least occasional fruit or seeds in diet.											X		X
AVES	PASSERIFORMES	PYCNONOTIDAE	Pycnonotus	luteolus	LC	by description in Corlett 1998, taxon likely to incorporate at least occasional fruit or seeds in diet.											X
AVES	PASSERIFORMES	PYCNONOTIDAE	Pycnonotus	melanicterus	LC	by description in Corlett 1998, taxon likely to incorporate at least occasional fruit or seeds in diet.			X								X
AVES	PASSERIFORMES	PYCNONOTIDAE	Pycnonotus	melanoleucos	NT	by description in Corlett 1998, taxon likely to incorporate at least occasional fruit or seeds in diet.											X
AVES	PASSERIFORMES	PYCNONOTIDAE	Pycnonotus	nieuwenhuisii	DD	by description in Corlett 1998, taxon likely to incorporate at least occasional fruit or seeds in diet.											X
AVES	PASSERIFORMES	PYCNONOTIDAE	Pycnonotus	nigricans	LC	by description in Corlett 1998, taxon likely to incorporate at least occasional fruit or seeds in diet.												X
AVES	PASSERIFORMES	PYCNONOTIDAE	Pycnonotus	penicillatus	NT	by description in Corlett 1998, taxon likely to incorporate at least occasional fruit or seeds in diet.											X
AVES	PASSERIFORMES	PYCNONOTIDAE	Pycnonotus	plumosus	LC	by description in Corlett 1998, taxon likely to incorporate at least occasional fruit or seeds in diet.											X
AVES	PASSERIFORMES	PYCNONOTIDAE	Pycnonotus	priocephalus	NT	by description in Corlett 1998, taxon likely to incorporate at least occasional fruit or seeds in diet.											X
AVES	PASSERIFORMES	PYCNONOTIDAE	Pycnonotus	simplex	LC	by description in Corlett 1998, taxon likely to incorporate at least occasional fruit or seeds in diet.											X
AVES	PASSERIFORMES	PYCNONOTIDAE	Pycnonotus	sinensis	LC	by description in Corlett 1998, taxon likely to incorporate at least occasional fruit or seeds in diet.			X								X
AVES	PASSERIFORMES	PYCNONOTIDAE	Pycnonotus	squamatus	NT	by description in Corlett 1998, taxon likely to incorporate at least occasional fruit or seeds in diet.											X
AVES	PASSERIFORMES	PYCNONOTIDAE	Pycnonotus	striatus	LC	by description in Corlett 1998, taxon likely to incorporate at least occasional fruit or seeds in diet.			X								X
AVES	PASSERIFORMES	PYCNONOTIDAE	Pycnonotus	taivanus	VU	by description in Corlett 1998, taxon likely to incorporate at least occasional fruit or seeds in diet.			X
AVES	PASSERIFORMES	PYCNONOTIDAE	Pycnonotus	tympanistrigus	NT	by description in Corlett 1998, taxon likely to incorporate at least occasional fruit or seeds in diet.											X
AVES	PASSERIFORMES	PYCNONOTIDAE	Pycnonotus	urostictus	LC	by description in Corlett 1998, taxon likely to incorporate at least occasional fruit or seeds in diet.											X
AVES	PASSERIFORMES	PYCNONOTIDAE	Pycnonotus	xantholaemus	VU	by description in Corlett 1998, taxon likely to incorporate at least occasional fruit or seeds in diet.											X
AVES	PASSERIFORMES	PYCNONOTIDAE	Pycnonotus	xanthopygos	LC	by description in Corlett 1998, taxon likely to incorporate at least occasional fruit or seeds in diet.						X							X
AVES	PASSERIFORMES	PYCNONOTIDAE	Pycnonotus	xanthorrhous	LC	by description in Corlett 1998, taxon likely to incorporate at least occasional fruit or seeds in diet.			X								X
AVES	PASSERIFORMES	PYCNONOTIDAE	Pycnonotus	zeylanicus	VU	by description in Corlett 1998, taxon likely to incorporate at least occasional fruit or seeds in diet.											X
AVES	PASSERIFORMES	PYCNONOTIDAE	Pyrrhurus	scandens	LC	by description in Corlett 1998, taxon likely to incorporate at least occasional fruit or seeds in diet.												X
AVES	PASSERIFORMES	PYCNONOTIDAE	Setornis	criniger	VU	by description in Corlett 1998, taxon likely to incorporate at least occasional fruit or seeds in diet.											X
AVES	PASSERIFORMES	PYCNONOTIDAE	Spizixos	canifrons	LC	by description in Corlett 1998, taxon likely to incorporate at least occasional fruit or seeds in diet.			X								X
AVES	PASSERIFORMES	PYCNONOTIDAE	Spizixos	semitorques	LC	by description in Corlett 1998, taxon likely to incorporate at least occasional fruit or seeds in diet.			X								X
AVES	PASSERIFORMES	PYCNONOTIDAE	Thescelocichla	leucopleura	LC	by description in Corlett 1998, taxon likely to incorporate at least occasional fruit or seeds in diet.												X
AVES	PASSERIFORMES	PYCNONOTIDAE	Tricholestes	criniger	LC	by description in Corlett 1998, taxon likely to incorporate at least occasional fruit or seeds in diet.											X
AVES	PASSERIFORMES	SITTIDAE	Sitta	europaea	LC	by description in Corlett 1998, taxon likely to incorporate at least occasional fruit or seeds in diet.			X	X		X		X					X
AVES	PASSERIFORMES	SITTIDAE	Sitta	oenochlamys	LC	by description in Corlett 1998, taxon likely to incorporate at least occasional fruit or seeds in diet.											X
AVES	Passeriformes	Sturnidae	Acridotheres	albocinctus	LC	by description in Corlett 1998, taxon likely to incorporate at least occasional fruit or seeds in diet.			X								X
AVES	Passeriformes	Sturnidae	Acridotheres	cinereus	LC	by description in Corlett 1998, taxon likely to incorporate at least occasional fruit or seeds in diet.											X
AVES	Passeriformes	Sturnidae	Acridotheres	cristatellus	LC	by description in Corlett 1998, taxon likely to incorporate at least occasional fruit or seeds in diet.			X								X
AVES	Passeriformes	Sturnidae	Acridotheres	fuscus	LC	by description in Corlett 1998, taxon likely to incorporate at least occasional fruit or seeds in diet.											X		X
AVES	Passeriformes	Sturnidae	Acridotheres	ginginianus	LC	by description in Corlett 1998, taxon likely to incorporate at least occasional fruit or seeds in diet.			X								X		X
AVES	Passeriformes	Sturnidae	Acridotheres	grandis	LC	by description in Corlett 1998, taxon likely to incorporate at least occasional fruit or seeds in diet.			X								X
AVES	Passeriformes	Sturnidae	Acridotheres	tristis	LC	by description in Corlett 1998, taxon likely to incorporate at least occasional fruit or seeds in diet.			X								X		X
AVES	Passeriformes	Sturnidae	Ampeliceps	coronatus	LC	by description in Corlett 1998, taxon likely to incorporate at least occasional fruit or seeds in diet.			X								X
AVES	Passeriformes	Sturnidae	Aplonis	atrifusca	LC	Snow 1981									X
AVES	Passeriformes	Sturnidae	Aplonis	brunneicapillus	EN	Snow 1981									X
AVES	Passeriformes	Sturnidae	Aplonis	cantoroides	LC	Snow 1981									X		X
AVES	Passeriformes	Sturnidae	Aplonis	cinerascens	VU	Snow 1981									X
AVES	Passeriformes	Sturnidae	Aplonis	crassa	NT	Snow 1981											X
AVES	Passeriformes	Sturnidae	Aplonis	dichroa	LC	Snow 1981									X
AVES	Passeriformes	Sturnidae	Aplonis	feadensis	NT	Snow 1981									X
AVES	Passeriformes	Sturnidae	Aplonis	grandis	LC	Snow 1981									X
AVES	Passeriformes	Sturnidae	Aplonis	insularis	LC	Snow 1981									X
AVES	Passeriformes	Sturnidae	Aplonis	magna	LC	Snow 1981											X
AVES	Passeriformes	Sturnidae	Aplonis	metallica	LC	Snow 1981									X		X
AVES	Passeriformes	Sturnidae	Aplonis	minor	LC	Snow 1981											X
AVES	Passeriformes	Sturnidae	Aplonis	mysolensis	LC	Snow 1981											X
AVES	Passeriformes	Sturnidae	Aplonis	mystacea	NT	Snow 1981											X
AVES	Passeriformes	Sturnidae	Aplonis	opaca	LC	Snow 1981									X
AVES	Passeriformes	Sturnidae	Aplonis	panayensis	LC	Snow 1981											X
AVES	Passeriformes	Sturnidae	Aplonis	pelzelni	CR	Snow 1981									X
AVES	Passeriformes	Sturnidae	Aplonis	santovestris	VU	Snow 1981									X
AVES	Passeriformes	Sturnidae	Aplonis	striata	LC	Snow 1981									X
AVES	Passeriformes	Sturnidae	Aplonis	tabuensis	LC	Snow 1981									X
AVES	Passeriformes	Sturnidae	Aplonis	zelandica	NT	Snow 1981									X
AVES	Passeriformes	Sturnidae	Basilornis	celebensis	LC	by description in Corlett 1998, taxon likely to incorporate at least occasional fruit or seeds in diet.											X
AVES	Passeriformes	Sturnidae	Basilornis	corythaix	LC	by description in Corlett 1998, taxon likely to incorporate at least occasional fruit or seeds in diet.											X
AVES	Passeriformes	Sturnidae	Basilornis	galeatus	NT	by description in Corlett 1998, taxon likely to incorporate at least occasional fruit or seeds in diet.											X
AVES	Passeriformes	Sturnidae	Basilornis	mirandus	NT	by description in Corlett 1998, taxon likely to incorporate at least occasional fruit or seeds in diet.											X
AVES	Passeriformes	Sturnidae	Buphagus	africanus	LC	by description in Corlett 1998, taxon likely to incorporate at least occasional fruit or seeds in diet.												X
AVES	Passeriformes	Sturnidae	Buphagus	erythrorhynchus	LC	by description in Corlett 1998, taxon likely to incorporate at least occasional fruit or seeds in diet.												X
AVES	Passeriformes	Sturnidae	Cinnyricinclus	femoralis	VU	Snow 1981												X
AVES	Passeriformes	Sturnidae	Cinnyricinclus	leucogaster	LC	Snow 1981												X	X
AVES	Passeriformes	Sturnidae	Cinnyricinclus	sharpii	LC	Snow 1981												X
AVES	Passeriformes	Sturnidae	Coccycolius	iris	DD	by description in Corlett 1998, taxon likely to incorporate at least occasional fruit or seeds in diet.												X
AVES	Passeriformes	Sturnidae	Cosmopsarus	regius	LC	by description in Corlett 1998, taxon likely to incorporate at least occasional fruit or seeds in diet.												X
AVES	Passeriformes	Sturnidae	Cosmopsarus	unicolor	LC	by description in Corlett 1998, taxon likely to incorporate at least occasional fruit or seeds in diet.												X
AVES	Passeriformes	Sturnidae	Creatophora	cinerea	LC	by description in Corlett 1998, taxon likely to incorporate at least occasional fruit or seeds in diet.												X	X
AVES	Passeriformes	Sturnidae	Enodes	erythrophris	LC	by description in Corlett 1998, taxon likely to incorporate at least occasional fruit or seeds in diet.											X
AVES	Passeriformes	Sturnidae	Gracula	ptilogenys	NT	by description in Corlett 1998, taxon likely to incorporate at least occasional fruit or seeds in diet.											X
AVES	Passeriformes	Sturnidae	Gracula	religiosa	LC	by description in Corlett 1998, taxon likely to incorporate at least occasional fruit or seeds in diet.			X								X
AVES	Passeriformes	Sturnidae	Grafisia	torquata	LC	by description in Corlett 1998, taxon likely to incorporate at least occasional fruit or seeds in diet.												X
AVES	Passeriformes	Sturnidae	Lamprotornis	acuticaudus	LC	by description in Corlett 1998, taxon likely to incorporate at least occasional fruit or seeds in diet.												X
AVES	Passeriformes	Sturnidae	Lamprotornis	australis	LC	by description in Corlett 1998, taxon likely to incorporate at least occasional fruit or seeds in diet.												X
AVES	Passeriformes	Sturnidae	Lamprotornis	caudatus	LC	by description in Corlett 1998, taxon likely to incorporate at least occasional fruit or seeds in diet.												X
AVES	Passeriformes	Sturnidae	Lamprotornis	chalcurus	LC	by description in Corlett 1998, taxon likely to incorporate at least occasional fruit or seeds in diet.												X
AVES	Passeriformes	Sturnidae	Lamprotornis	chalybaeus	LC	by description in Corlett 1998, taxon likely to incorporate at least occasional fruit or seeds in diet.												X
AVES	Passeriformes	Sturnidae	Lamprotornis	chloropterus	LC	by description in Corlett 1998, taxon likely to incorporate at least occasional fruit or seeds in diet.												X
AVES	Passeriformes	Sturnidae	Lamprotornis	corruscus	LC	by description in Corlett 1998, taxon likely to incorporate at least occasional fruit or seeds in diet.												X
AVES	Passeriformes	Sturnidae	Lamprotornis	cupreocauda	NT	by description in Corlett 1998, taxon likely to incorporate at least occasional fruit or seeds in diet.												X
AVES	Passeriformes	Sturnidae	Lamprotornis	elisabeth	LC	by description in Corlett 1998, taxon likely to incorporate at least occasional fruit or seeds in diet.												X
AVES	Passeriformes	Sturnidae	Lamprotornis	hildebrandti	LC	by description in Corlett 1998, taxon likely to incorporate at least occasional fruit or seeds in diet.												X
AVES	Passeriformes	Sturnidae	Lamprotornis	mevesii	LC	by description in Corlett 1998, taxon likely to incorporate at least occasional fruit or seeds in diet.												X
AVES	Passeriformes	Sturnidae	Lamprotornis	nitens	LC	by description in Corlett 1998, taxon likely to incorporate at least occasional fruit or seeds in diet.												X
AVES	Passeriformes	Sturnidae	Lamprotornis	ornatus	LC	by description in Corlett 1998, taxon likely to incorporate at least occasional fruit or seeds in diet.												X
AVES	Passeriformes	Sturnidae	Lamprotornis	pulcher	LC	by description in Corlett 1998, taxon likely to incorporate at least occasional fruit or seeds in diet.												X
AVES	Passeriformes	Sturnidae	Lamprotornis	purpureiceps	LC	by description in Corlett 1998, taxon likely to incorporate at least occasional fruit or seeds in diet.												X
AVES	Passeriformes	Sturnidae	Lamprotornis	purpureus	LC	by description in Corlett 1998, taxon likely to incorporate at least occasional fruit or seeds in diet.												X
AVES	Passeriformes	Sturnidae	Lamprotornis	purpuroptera	LC	by description in Corlett 1998, taxon likely to incorporate at least occasional fruit or seeds in diet.												X
AVES	Passeriformes	Sturnidae	Lamprotornis	shelleyi	LC	by description in Corlett 1998, taxon likely to incorporate at least occasional fruit or seeds in diet.												X
AVES	Passeriformes	Sturnidae	Lamprotornis	splendidus	LC	by description in Corlett 1998, taxon likely to incorporate at least occasional fruit or seeds in diet.												X
AVES	Passeriformes	Sturnidae	Lamprotornis	superbus	LC	by description in Corlett 1998, taxon likely to incorporate at least occasional fruit or seeds in diet.												X
AVES	Passeriformes	Sturnidae	Leucopsar	rothschildi	CR	by description in Corlett 1998, taxon likely to incorporate at least occasional fruit or seeds in diet.											X
AVES	Passeriformes	Sturnidae	Mino	anais	LC	Snow 1981									X		X
AVES	Passeriformes	Sturnidae	Mino	dumontii	LC	Snow 1981									X		X
AVES	Passeriformes	Sturnidae	Neocichla	gutturalis	LC	by description in Corlett 1998, taxon likely to incorporate at least occasional fruit or seeds in diet.												X
AVES	Passeriformes	Sturnidae	Onychognathus	albirostris	LC	Snow 1981												X
AVES	Passeriformes	Sturnidae	Onychognathus	blythii	LC	Snow 1981												X	X
AVES	Passeriformes	Sturnidae	Onychognathus	frater	LC	Snow 1981													X
AVES	Passeriformes	Sturnidae	Onychognathus	fulgidus	LC	Snow 1981												X
AVES	Passeriformes	Sturnidae	Onychognathus	morio	LC	Snow 1981												X
AVES	Passeriformes	Sturnidae	Onychognathus	nabouroup	LC	Snow 1981												X
AVES	Passeriformes	Sturnidae	Onychognathus	salvadorii	LC	Snow 1981												X
AVES	Passeriformes	Sturnidae	Onychognathus	tenuirostris	LC	Snow 1981												X
AVES	Passeriformes	Sturnidae	Onychognathus	tristramii	LC	Snow 1981						X							X
AVES	Passeriformes	Sturnidae	Onychognathus	walleri	LC	Snow 1981												X
AVES	Passeriformes	Sturnidae	Poeoptera	kenricki	LC	Snow 1981												X
AVES	Passeriformes	Sturnidae	Poeoptera	lugubris	LC	Snow 1981												X
AVES	Passeriformes	Sturnidae	Poeoptera	stuhlmanni	LC	Snow 1981												X
AVES	Passeriformes	Sturnidae	Sarcops	calvus	LC	by description in Corlett 1998, taxon likely to incorporate at least occasional fruit or seeds in diet.											X
AVES	Passeriformes	Sturnidae	Saroglossa	aurata	LC	by description in Corlett 1998, taxon likely to incorporate at least occasional fruit or seeds in diet.												X
AVES	Passeriformes	Sturnidae	Saroglossa	spiloptera	LC	by description in Corlett 1998, taxon likely to incorporate at least occasional fruit or seeds in diet.											X
AVES	Passeriformes	Sturnidae	Scissirostrum	dubium	LC	by description in Corlett 1998, taxon likely to incorporate at least occasional fruit or seeds in diet.											X
AVES	Passeriformes	Sturnidae	Speculipastor	bicolor	LC	by description in Corlett 1998, taxon likely to incorporate at least occasional fruit or seeds in diet.												X
AVES	Passeriformes	Sturnidae	Spreo	albicapillus	LC	by description in Corlett 1998, taxon likely to incorporate at least occasional fruit or seeds in diet.												X
AVES	Passeriformes	Sturnidae	Spreo	bicolor	LC	by description in Corlett 1998, taxon likely to incorporate at least occasional fruit or seeds in diet.												X
AVES	Passeriformes	Sturnidae	Spreo	fischeri	LC	by description in Corlett 1998, taxon likely to incorporate at least occasional fruit or seeds in diet.												X
AVES	Passeriformes	Sturnidae	Streptocitta	albertinae	NT	by description in Corlett 1998, taxon likely to incorporate at least occasional fruit or seeds in diet.											X
AVES	Passeriformes	Sturnidae	Streptocitta	albicollis	LC	by description in Corlett 1998, taxon likely to incorporate at least occasional fruit or seeds in diet.											X
AVES	Passeriformes	Sturnidae	Sturnus	albofrontatus	VU	by description in Corlett 1998, taxon likely to incorporate at least occasional fruit or seeds in diet.											X
AVES	Passeriformes	Sturnidae	Sturnus	burmannicus	LC	by description in Corlett 1998, taxon likely to incorporate at least occasional fruit or seeds in diet.			X								X
AVES	Passeriformes	Sturnidae	Sturnus	cineraceus	LC	by description in Corlett 1998, taxon likely to incorporate at least occasional fruit or seeds in diet.			X					X			X
AVES	Passeriformes	Sturnidae	Sturnus	contra	LC	by description in Corlett 1998, taxon likely to incorporate at least occasional fruit or seeds in diet.			X								X		X
AVES	Passeriformes	Sturnidae	Sturnus	erythropygius	LC	by description in Corlett 1998, taxon likely to incorporate at least occasional fruit or seeds in diet.											X
AVES	Passeriformes	Sturnidae	Sturnus	malabaricus	LC	by description in Corlett 1998, taxon likely to incorporate at least occasional fruit or seeds in diet.			X								X		X
AVES	Passeriformes	Sturnidae	Sturnus	melanopterus	CR	by description in Corlett 1998, taxon likely to incorporate at least occasional fruit or seeds in diet.											X
AVES	Passeriformes	Sturnidae	Sturnus	nigricollis	LC	by description in Corlett 1998, taxon likely to incorporate at least occasional fruit or seeds in diet.			X								X
AVES	Passeriformes	Sturnidae	Sturnus	pagodarum	LC	by description in Corlett 1998, taxon likely to incorporate at least occasional fruit or seeds in diet.			X								X		X
AVES	Passeriformes	Sturnidae	Sturnus	philippensis	LC	by description in Corlett 1998, taxon likely to incorporate at least occasional fruit or seeds in diet.			X					X			X
AVES	Passeriformes	Sturnidae	Sturnus	roseus	LC	by description in Corlett 1998, taxon likely to incorporate at least occasional fruit or seeds in diet.			X	X				X			X		X
AVES	Passeriformes	Sturnidae	Sturnus	sericeus	LC	by description in Corlett 1998, taxon likely to incorporate at least occasional fruit or seeds in diet.			X								X
AVES	Passeriformes	Sturnidae	Sturnus	sinensis	LC	by description in Corlett 1998, taxon likely to incorporate at least occasional fruit or seeds in diet.			X								X
AVES	Passeriformes	Sturnidae	Sturnus	sturninus	LC	by description in Corlett 1998, taxon likely to incorporate at least occasional fruit or seeds in diet.			X					X			X
AVES	Passeriformes	Sturnidae	Sturnus	unicolor	LC	by description in Corlett 1998, taxon likely to incorporate at least occasional fruit or seeds in diet.				X		X
AVES	Passeriformes	Sturnidae	Sturnus	vulgaris	LC	by description in Corlett 1998, taxon likely to incorporate at least occasional fruit or seeds in diet.			X	X		X		X			X		X
AVES	Passeriformes	Sylviidae	Acrocephalus	sechellensis	VU	by description in Corlett 1998, taxon likely to incorporate at least occasional fruit or seeds in diet.												X
AVES	Passeriformes	Sylviidae	Acrocephalus	stentoreus	LC	by description in Corlett 1998, taxon likely to incorporate at least occasional fruit or seeds in diet.			X			X			X		X	X	X
AVES	Passeriformes	Sylviidae	Cettia	diphone	LC	by description in Corlett 1998, taxon likely to incorporate at least occasional fruit or seeds in diet.			X				X	X			X
AVES	Passeriformes	Sylviidae	Phylloscopus	fuscatus	LC	by description in Corlett 1998, taxon likely to incorporate at least occasional fruit or seeds in diet.			X	X	X	X	X	X			X		X
AVES	Passeriformes	Sylviidae	Sylvia	althaea	LC	Jordano 1987; generalizing to genus			X								X		X
AVES	Passeriformes	Sylviidae	Sylvia	atricapilla	LC	Jordano 1987; generalizing to genus				X		X		X				X	X
AVES	Passeriformes	Sylviidae	Sylvia	boehmi	LC	Jordano 1987; generalizing to genus												X
AVES	Passeriformes	Sylviidae	Sylvia	borin	LC	Jordano 1987; generalizing to genus				X		X		X				X	X
AVES	Passeriformes	Sylviidae	Sylvia	buryi	VU	Jordano 1987; generalizing to genus													X
AVES	Passeriformes	Sylviidae	Sylvia	cantillans	LC	Jordano 1987; generalizing to genus				X		X						X	X
AVES	Passeriformes	Sylviidae	Sylvia	communis	LC	Jordano 1987; generalizing to genus			X	X		X		X				X	X
AVES	Passeriformes	Sylviidae	Sylvia	conspicillata	LC	Jordano 1987; generalizing to genus				X		X						X	X
AVES	Passeriformes	Sylviidae	Sylvia	curruca	LC	Jordano 1987; generalizing to genus			X	X		X		X			X	X	X
AVES	Passeriformes	Sylviidae	Sylvia	deserticola	LC	Jordano 1987; generalizing to genus						X						X
AVES	Passeriformes	Sylviidae	Sylvia	hortensis	LC	Jordano 1987; generalizing to genus				X		X						X	X
AVES	Passeriformes	Sylviidae	Sylvia	layardi	LC	Jordano 1987; generalizing to genus												X
AVES	Passeriformes	Sylviidae	Sylvia	leucomelaena	LC	Jordano 1987; generalizing to genus						X						X	X
AVES	Passeriformes	Sylviidae	Sylvia	lugens	LC	Jordano 1987; generalizing to genus												X
AVES	Passeriformes	Sylviidae	Sylvia	melanocephala	LC	Jordano 1987; generalizing to genus				X		X						X	X
AVES	Passeriformes	Sylviidae	Sylvia	melanothorax	LC	Jordano 1987; generalizing to genus				X								X	X
AVES	Passeriformes	Sylviidae	Sylvia	minula	LC	Jordano 1987; generalizing to genus			X								X		X
AVES	Passeriformes	Sylviidae	Sylvia	mystacea	LC	Jordano 1987; generalizing to genus						X		X				X	X
AVES	Passeriformes	Sylviidae	Sylvia	nana	LC	Jordano 1987; generalizing to genus			X			X						X	X
AVES	Passeriformes	Sylviidae	Sylvia	nisoria	LC	Jordano 1987; generalizing to genus			X	X		X		X				X	X
AVES	Passeriformes	Sylviidae	Sylvia	rueppelli	LC	Jordano 1987; generalizing to genus				X		X						X	X
AVES	Passeriformes	Sylviidae	Sylvia	sarda	LC	Jordano 1987; generalizing to genus				X		X
AVES	Passeriformes	Sylviidae	Sylvia	subcaerulea	LC	Jordano 1987; generalizing to genus												X
AVES	Passeriformes	Sylviidae	Sylvia	undata	NT	Jordano 1987; generalizing to genus				X		X
AVES	PASSERIFORMES	TIMALIIDAE	Actinodura	egertoni	LC	by description in Corlett 1998, taxon likely to incorporate at least occasional fruit or seeds in diet.			X								X
AVES	PASSERIFORMES	TIMALIIDAE	Actinodura	morrisoniana	LC	by description in Corlett 1998, taxon likely to incorporate at least occasional fruit or seeds in diet.			X
AVES	PASSERIFORMES	TIMALIIDAE	Actinodura	nipalensis	LC	by description in Corlett 1998, taxon likely to incorporate at least occasional fruit or seeds in diet.			X								X
AVES	PASSERIFORMES	TIMALIIDAE	Actinodura	ramsayi	LC	by description in Corlett 1998, taxon likely to incorporate at least occasional fruit or seeds in diet.			X								X
AVES	PASSERIFORMES	TIMALIIDAE	Actinodura	sodangorum	VU	by description in Corlett 1998, taxon likely to incorporate at least occasional fruit or seeds in diet.											X
AVES	PASSERIFORMES	TIMALIIDAE	Actinodura	souliei	LC	by description in Corlett 1998, taxon likely to incorporate at least occasional fruit or seeds in diet.			X								X
AVES	PASSERIFORMES	TIMALIIDAE	Actinodura	waldeni	LC	by description in Corlett 1998, taxon likely to incorporate at least occasional fruit or seeds in diet.			X								X
AVES	PASSERIFORMES	TIMALIIDAE	Cutia	legalleni	NT	by description in Corlett 1998, taxon likely to incorporate at least occasional fruit or seeds in diet.											X
AVES	PASSERIFORMES	TIMALIIDAE	Cutia	nipalensis	LC	by description in Corlett 1998, taxon likely to incorporate at least occasional fruit or seeds in diet.			X								X
AVES	Passeriformes	Timaliidae	Garrulax	affinis	LC	by description in Corlett 1998, taxon likely to incorporate at least occasional fruit or seeds in diet.			X								X
AVES	PASSERIFORMES	TIMALIIDAE	Garrulax	albogularis	LC	by description in Corlett 1998, taxon likely to incorporate at least occasional fruit or seeds in diet.			X								X		X
AVES	PASSERIFORMES	TIMALIIDAE	Garrulax	annamensis	LC	by description in Corlett 1998, taxon likely to incorporate at least occasional fruit or seeds in diet.											X
AVES	PASSERIFORMES	TIMALIIDAE	Garrulax	austeni	LC	by description in Corlett 1998, taxon likely to incorporate at least occasional fruit or seeds in diet.											X
AVES	PASSERIFORMES	TIMALIIDAE	Garrulax	berthemyi	LC	by description in Corlett 1998, taxon likely to incorporate at least occasional fruit or seeds in diet.			X
AVES	PASSERIFORMES	TIMALIIDAE	Garrulax	bicolor	VU	by description in Corlett 1998, taxon likely to incorporate at least occasional fruit or seeds in diet.											X
AVES	PASSERIFORMES	TIMALIIDAE	Garrulax	bieti	VU	by description in Corlett 1998, taxon likely to incorporate at least occasional fruit or seeds in diet.			X
AVES	PASSERIFORMES	TIMALIIDAE	Garrulax	caerulatus	LC	by description in Corlett 1998, taxon likely to incorporate at least occasional fruit or seeds in diet.			X								X
AVES	PASSERIFORMES	TIMALIIDAE	Garrulax	calvus	LC	by description in Corlett 1998, taxon likely to incorporate at least occasional fruit or seeds in diet.											X
AVES	PASSERIFORMES	TIMALIIDAE	Garrulax	canorus	LC	by description in Corlett 1998, taxon likely to incorporate at least occasional fruit or seeds in diet.			X								X
AVES	PASSERIFORMES	TIMALIIDAE	Garrulax	castanotis	LC	by description in Corlett 1998, taxon likely to incorporate at least occasional fruit or seeds in diet.			X								X
AVES	PASSERIFORMES	TIMALIIDAE	Garrulax	chinensis	LC	by description in Corlett 1998, taxon likely to incorporate at least occasional fruit or seeds in diet.			X								X
AVES	PASSERIFORMES	TIMALIIDAE	Garrulax	chrysopterus	LC	by description in Corlett 1998, taxon likely to incorporate at least occasional fruit or seeds in diet.			X								X
AVES	PASSERIFORMES	TIMALIIDAE	Garrulax	cineraceus	LC	by description in Corlett 1998, taxon likely to incorporate at least occasional fruit or seeds in diet.			X								X
AVES	PASSERIFORMES	TIMALIIDAE	Garrulax	cinereifrons	VU	by description in Corlett 1998, taxon likely to incorporate at least occasional fruit or seeds in diet.											X
AVES	PASSERIFORMES	TIMALIIDAE	Garrulax	courtoisi	CR	by description in Corlett 1998, taxon likely to incorporate at least occasional fruit or seeds in diet.			X
AVES	PASSERIFORMES	TIMALIIDAE	Garrulax	davidi	LC	by description in Corlett 1998, taxon likely to incorporate at least occasional fruit or seeds in diet.			X
AVES	PASSERIFORMES	TIMALIIDAE	Garrulax	delesserti	LC	by description in Corlett 1998, taxon likely to incorporate at least occasional fruit or seeds in diet.											X
AVES	PASSERIFORMES	TIMALIIDAE	Garrulax	elliotii	LC	by description in Corlett 1998, taxon likely to incorporate at least occasional fruit or seeds in diet.			X								X
AVES	PASSERIFORMES	TIMALIIDAE	Garrulax	erythrocephalus	LC	by description in Corlett 1998, taxon likely to incorporate at least occasional fruit or seeds in diet.			X								X
AVES	PASSERIFORMES	TIMALIIDAE	Garrulax	ferrarius	NT	by description in Corlett 1998, taxon likely to incorporate at least occasional fruit or seeds in diet.											X
AVES	PASSERIFORMES	TIMALIIDAE	Garrulax	formosus	LC	by description in Corlett 1998, taxon likely to incorporate at least occasional fruit or seeds in diet.			X								X
AVES	PASSERIFORMES	TIMALIIDAE	Garrulax	galbanus	LC	by description in Corlett 1998, taxon likely to incorporate at least occasional fruit or seeds in diet.											X
AVES	PASSERIFORMES	TIMALIIDAE	Garrulax	gularis	LC	by description in Corlett 1998, taxon likely to incorporate at least occasional fruit or seeds in diet.											X
AVES	PASSERIFORMES	TIMALIIDAE	Garrulax	henrici	LC	by description in Corlett 1998, taxon likely to incorporate at least occasional fruit or seeds in diet.			X								X
AVES	PASSERIFORMES	TIMALIIDAE	Garrulax	imbricatus	LC	by description in Corlett 1998, taxon likely to incorporate at least occasional fruit or seeds in diet.			X								X
AVES	PASSERIFORMES	TIMALIIDAE	Garrulax	konkakinhensis	VU	by description in Corlett 1998, taxon likely to incorporate at least occasional fruit or seeds in diet.											X
AVES	PASSERIFORMES	TIMALIIDAE	Garrulax	leucolophus	LC	by description in Corlett 1998, taxon likely to incorporate at least occasional fruit or seeds in diet.			X								X
AVES	PASSERIFORMES	TIMALIIDAE	Garrulax	lineatus	LC	by description in Corlett 1998, taxon likely to incorporate at least occasional fruit or seeds in diet.			X								X		X
AVES	PASSERIFORMES	TIMALIIDAE	Garrulax	lugubris	LC	by description in Corlett 1998, taxon likely to incorporate at least occasional fruit or seeds in diet.			X								X
AVES	PASSERIFORMES	TIMALIIDAE	Garrulax	lunulatus	LC	by description in Corlett 1998, taxon likely to incorporate at least occasional fruit or seeds in diet.			X
AVES	PASSERIFORMES	TIMALIIDAE	Garrulax	maesi	LC	by description in Corlett 1998, taxon likely to incorporate at least occasional fruit or seeds in diet.			X								X
AVES	PASSERIFORMES	TIMALIIDAE	Garrulax	maximus	LC	by description in Corlett 1998, taxon likely to incorporate at least occasional fruit or seeds in diet.			X								X
AVES	PASSERIFORMES	TIMALIIDAE	Garrulax	melanostigma	LC	by description in Corlett 1998, taxon likely to incorporate at least occasional fruit or seeds in diet.			X								X
AVES	PASSERIFORMES	TIMALIIDAE	Garrulax	merulinus	LC	by description in Corlett 1998, taxon likely to incorporate at least occasional fruit or seeds in diet.			X								X
AVES	PASSERIFORMES	TIMALIIDAE	Garrulax	milleti	NT	by description in Corlett 1998, taxon likely to incorporate at least occasional fruit or seeds in diet.											X
AVES	PASSERIFORMES	TIMALIIDAE	Garrulax	milnei	LC	by description in Corlett 1998, taxon likely to incorporate at least occasional fruit or seeds in diet.			X								X
AVES	PASSERIFORMES	TIMALIIDAE	Garrulax	mitratus	LC	by description in Corlett 1998, taxon likely to incorporate at least occasional fruit or seeds in diet.											X
AVES	PASSERIFORMES	TIMALIIDAE	Garrulax	monileger	LC	by description in Corlett 1998, taxon likely to incorporate at least occasional fruit or seeds in diet.			X								X
AVES	PASSERIFORMES	TIMALIIDAE	Garrulax	morrisonianus	LC	by description in Corlett 1998, taxon likely to incorporate at least occasional fruit or seeds in diet.			X
AVES	PASSERIFORMES	TIMALIIDAE	Garrulax	ngoclinhensis	VU	by description in Corlett 1998, taxon likely to incorporate at least occasional fruit or seeds in diet.											X
AVES	PASSERIFORMES	TIMALIIDAE	Garrulax	nuchalis	NT	by description in Corlett 1998, taxon likely to incorporate at least occasional fruit or seeds in diet.											X
AVES	PASSERIFORMES	TIMALIIDAE	Garrulax	ocellatus	LC	by description in Corlett 1998, taxon likely to incorporate at least occasional fruit or seeds in diet.			X								X
AVES	PASSERIFORMES	TIMALIIDAE	Garrulax	palliatus	LC	by description in Corlett 1998, taxon likely to incorporate at least occasional fruit or seeds in diet.											X
AVES	PASSERIFORMES	TIMALIIDAE	Garrulax	pectoralis	LC	by description in Corlett 1998, taxon likely to incorporate at least occasional fruit or seeds in diet.			X								X
AVES	PASSERIFORMES	TIMALIIDAE	Garrulax	peninsulae	LC	by description in Corlett 1998, taxon likely to incorporate at least occasional fruit or seeds in diet.											X
AVES	PASSERIFORMES	TIMALIIDAE	Garrulax	perspicillatus	LC	by description in Corlett 1998, taxon likely to incorporate at least occasional fruit or seeds in diet.			X								X
AVES	PASSERIFORMES	TIMALIIDAE	Garrulax	poecilorhynchus	LC	by description in Corlett 1998, taxon likely to incorporate at least occasional fruit or seeds in diet.			X
AVES	PASSERIFORMES	TIMALIIDAE	Garrulax	ruficeps	LC	by description in Corlett 1998, taxon likely to incorporate at least occasional fruit or seeds in diet.			X
AVES	PASSERIFORMES	TIMALIIDAE	Garrulax	ruficollis	LC	by description in Corlett 1998, taxon likely to incorporate at least occasional fruit or seeds in diet.			X								X
AVES	PASSERIFORMES	TIMALIIDAE	Garrulax	rufifrons	NT	by description in Corlett 1998, taxon likely to incorporate at least occasional fruit or seeds in diet.											X
AVES	PASSERIFORMES	TIMALIIDAE	Garrulax	rufogularis	LC	by description in Corlett 1998, taxon likely to incorporate at least occasional fruit or seeds in diet.			X								X		X
AVES	PASSERIFORMES	TIMALIIDAE	Garrulax	sannio	LC	by description in Corlett 1998, taxon likely to incorporate at least occasional fruit or seeds in diet.			X								X
AVES	PASSERIFORMES	TIMALIIDAE	Garrulax	squamatus	LC	by description in Corlett 1998, taxon likely to incorporate at least occasional fruit or seeds in diet.			X								X
AVES	PASSERIFORMES	TIMALIIDAE	Garrulax	strepitans	LC	by description in Corlett 1998, taxon likely to incorporate at least occasional fruit or seeds in diet.			X								X
AVES	PASSERIFORMES	TIMALIIDAE	Garrulax	striatus	LC	by description in Corlett 1998, taxon likely to incorporate at least occasional fruit or seeds in diet.			X								X
AVES	PASSERIFORMES	TIMALIIDAE	Garrulax	subunicolor	LC	by description in Corlett 1998, taxon likely to incorporate at least occasional fruit or seeds in diet.			X								X
AVES	PASSERIFORMES	TIMALIIDAE	Garrulax	sukatschewi	VU	by description in Corlett 1998, taxon likely to incorporate at least occasional fruit or seeds in diet.			X
AVES	PASSERIFORMES	TIMALIIDAE	Garrulax	taewanus	NT	by description in Corlett 1998, taxon likely to incorporate at least occasional fruit or seeds in diet.			X
AVES	PASSERIFORMES	TIMALIIDAE	Garrulax	variegatus	LC	by description in Corlett 1998, taxon likely to incorporate at least occasional fruit or seeds in diet.			X								X		X
AVES	PASSERIFORMES	TIMALIIDAE	Garrulax	vassali	LC	by description in Corlett 1998, taxon likely to incorporate at least occasional fruit or seeds in diet.											X
AVES	PASSERIFORMES	TIMALIIDAE	Garrulax	virgatus	LC	by description in Corlett 1998, taxon likely to incorporate at least occasional fruit or seeds in diet.											X
AVES	PASSERIFORMES	TIMALIIDAE	Garrulax	yersini	EN	by description in Corlett 1998, taxon likely to incorporate at least occasional fruit or seeds in diet.											X
AVES	PASSERIFORMES	TIMALIIDAE	Heterophasia	annectens	LC	by description in Corlett 1998, taxon likely to incorporate at least occasional fruit or seeds in diet.			X								X
[truncated: 4,783 more rows]

## Sheet: Extinct disp removed from dbase
Class	Order	Family	Genus	Species	Red List status
MAMMALIA	CETARTIODACTYLA	BOVIDAE	Bos	primigenius	EX
MAMMALIA	CETARTIODACTYLA	BOVIDAE	Gazella	bilkis	EX
MAMMALIA	CETARTIODACTYLA	BOVIDAE	Gazella	saudiya	EX
MAMMALIA	CETARTIODACTYLA	BOVIDAE	Hippotragus	leucophaeus	EX
MAMMALIA	CETARTIODACTYLA	CERVIDAE	Rucervus	schomburgki	EX
MAMMALIA	CETARTIODACTYLA	HIPPOPOTAMIDAE	Hippopotamus	lemerlei	EX
MAMMALIA	CETARTIODACTYLA	HIPPOPOTAMIDAE	Hippopotamus	madagascariensis	EX
MAMMALIA	CHIROPTERA	PTEROPODIDAE	Pteropus	brunneus	EX
MAMMALIA	CHIROPTERA	PTEROPODIDAE	Pteropus	pilosus	EX
MAMMALIA	CHIROPTERA	PTEROPODIDAE	Pteropus	subniger	EX
MAMMALIA	CHIROPTERA	PTEROPODIDAE	Pteropus	tokudae	EX
MAMMALIA	PRIMATES	PALAEOPROPITHECIDAE	Palaeopropithecus	ingens	EX
MAMMALIA	PRIMATES	PITHECIIDAE	Xenothrix	mcgregori	EX
MAMMALIA	RODENTIA	ECHIMYIDAE	Boromys	offella	EX
MAMMALIA	RODENTIA	ECHIMYIDAE	Boromys	torrei	EX
MAMMALIA	RODENTIA	ECHIMYIDAE	Brotomys	voratus	EX
MAMMALIA	RODENTIA	MURIDAE	Conilurus	albipes	EX
MAMMALIA	RODENTIA	MURIDAE	Coryphomys	buehleri	EX
MAMMALIA	RODENTIA	ABROCOMIDAE	Cuscomys	oblativa	EX
MAMMALIA	RODENTIA	CAPROMYIDAE	Geocapromys	columbianus	EX
MAMMALIA	RODENTIA	CAPROMYIDAE	Geocapromys	thoracatus	EX
MAMMALIA	RODENTIA	ECHIMYIDAE	Heteropsomys	insulans	EX
MAMMALIA	RODENTIA	CAPROMYIDAE	Hexolobodon	phenax	EX
MAMMALIA	RODENTIA	CAPROMYIDAE	Isolobodon	montanus	EX
MAMMALIA	RODENTIA	CAPROMYIDAE	Isolobodon	portoricensis	EX
MAMMALIA	RODENTIA	CRICETIDAE	Juscelinomys	candango	EX
MAMMALIA	RODENTIA	CHINCHILLIDAE	Lagostomus	crassus	EX
MAMMALIA	RODENTIA	CRICETIDAE	Megalomys	desmarestii	EX
MAMMALIA	RODENTIA	CRICETIDAE	Megalomys	luciae	EX
MAMMALIA	RODENTIA	CRICETIDAE	Megaoryzomys	curioi	EX
MAMMALIA	RODENTIA	CRICETIDAE	Neotoma	anthonyi	EX
MAMMALIA	RODENTIA	CRICETIDAE	Neotoma	bunkeri	EX
MAMMALIA	RODENTIA	CRICETIDAE	Neotoma	martinensis	EX
MAMMALIA	RODENTIA	CRICETIDAE	Nesoryzomys	darwini	EX
MAMMALIA	RODENTIA	CRICETIDAE	Nesoryzomys	indefessus	EX
MAMMALIA	RODENTIA	CRICETIDAE	Noronhomys	vespuccii	EX
MAMMALIA	RODENTIA	MURIDAE	Notomys	amplus	EX
MAMMALIA	RODENTIA	MURIDAE	Notomys	longicaudatus	EX
MAMMALIA	RODENTIA	MURIDAE	Notomys	macrotis	EX
MAMMALIA	RODENTIA	MURIDAE	Notomys	mordax	EX
MAMMALIA	RODENTIA	CRICETIDAE	Oligoryzomys	victus	EX
MAMMALIA	RODENTIA	CRICETIDAE	Oryzomys	antillarum	EX
MAMMALIA	RODENTIA	CRICETIDAE	Oryzomys	nelsoni	EX
MAMMALIA	RODENTIA	CRICETIDAE	Peromyscus	pembertoni	EX
MAMMALIA	RODENTIA	CAPROMYIDAE	Plagiodontia	ipnaeum	EX
MAMMALIA	RODENTIA	MURIDAE	Pseudomys	glaucus	EX
MAMMALIA	RODENTIA	MURIDAE	Pseudomys	gouldii	EX
MAMMALIA	RODENTIA	MURIDAE	Rattus	macleari	EX
MAMMALIA	RODENTIA	MURIDAE	Rattus	nativitatis	EX
MAMMALIA	DIDELPHIMORPHIA	DIDELPHIDAE	Cryptonanus	ignitus	EX
MAMMALIA	DIPROTODONTIA	POTOROIDAE	Bettongia	pusilla	EX
MAMMALIA	DIPROTODONTIA	POTOROIDAE	Caloprymnus	campestris	EX
MAMMALIA	DIPROTODONTIA	MACROPODIDAE	Lagorchestes	asomatus	EX
MAMMALIA	DIPROTODONTIA	MACROPODIDAE	Lagorchestes	leporides	EX
MAMMALIA	DIPROTODONTIA	MACROPODIDAE	Macropus	greyi	EX
MAMMALIA	DIPROTODONTIA	MACROPODIDAE	Onychogalea	lunata	EX
MAMMALIA	DIPROTODONTIA	POTOROIDAE	Potorous	platyops	EX
MAMMALIA	CARNIVORA	CANIDAE	Dusicyon	australis	EX
MAMMALIA	CARNIVORA	EUPLERIDAE	Cryptoprocta	spelea	EX
MAMMALIA	CARNIVORA	MUSTELIDAE	Neovison	macrodon	EX
REPTILIA	SQUAMATA	GEKKONIDAE	Phelsuma	gigas	EX
REPTILIA	TESTUDINES	TESTUDINIDAE	Cylindraspis	indica	EX
REPTILIA	TESTUDINES	TESTUDINIDAE	Cylindraspis	inepta	EX
REPTILIA	TESTUDINES	TESTUDINIDAE	Cylindraspis	peltastes	EX
REPTILIA	TESTUDINES	TESTUDINIDAE	Cylindraspis	triserrata	EX
REPTILIA	TESTUDINES	TESTUDINIDAE	Cylindraspis	vosmaeri	EX
AVES	Passeriformes	Sturnidae	Aplonis	corvina	EX
AVES	Passeriformes	Sturnidae	Aplonis	fusca	EX
AVES	Passeriformes	Sturnidae	Aplonis	mavornata	EX
AVES	Passeriformes	Sturnidae	Fregilupus	varius	EX
AVES	Passeriformes	Sturnidae	Necropsar	rodericanus	EX
AVES	Columbiformes	Columbidae	Alectroenas	nitidissima	EX
AVES	Columbiformes	Columbidae	Alectroenas	rodericana	EX
AVES	Columbiformes	Columbidae	Caloenas	maculata	EX
AVES	Columbiformes	Columbidae	Columba	duboisi	EX
AVES	Columbiformes	Columbidae	Columba	jouyi	EX
AVES	Columbiformes	Columbidae	Columba	versicolor	EX
AVES	Columbiformes	Columbidae	Dysmoropelia	dekarchiskos	EX
AVES	Columbiformes	Columbidae	Ectopistes	migratorius	EX
AVES	Columbiformes	Columbidae	Gallicolumba	ferruginea	EX
AVES	Columbiformes	Columbidae	Gallicolumba	norfolciensis	EX
AVES	Columbiformes	Columbidae	Gallicolumba	salamonis	EX
AVES	Columbiformes	Columbidae	Microgoura	meeki	EX
AVES	Columbiformes	Columbidae	Ptilinopus	mercierii	EX
AVES	Passeriformes	Meliphagidae	Anthornis	melanocephala	EX
AVES	Passeriformes	Meliphagidae	Chaetoptila	angustipluma	EX
AVES	Passeriformes	Meliphagidae	Moho	apicalis	EX
AVES	Passeriformes	Meliphagidae	Moho	bishopi	EX
AVES	Passeriformes	Meliphagidae	Moho	braccatus	EX
AVES	Passeriformes	Meliphagidae	Moho	nobilis	EX
AVES	Passeriformes	Sylviidae	Bowdleria	rufescens	EX
AVES	Passeriformes	Sylviidae	Nesillas	aldabrana	EX
AVES	Passeriformes	Zosteropidae	Zosterops	strenuus	EX
AVES	Passeriformes	Turdidae	Myadestes	myadestinus	EX
AVES	Passeriformes	Turdidae	Myadestes	woahensis	EX
AVES	Passeriformes	Turdidae	Turdus	ravidus	EX
AVES	Passeriformes	Turdidae	Zoothera	terrestris	EX
AVES	CUCULIFORMES	CUCULIDAE	Coua	delalandei	EX
AVES	CUCULIFORMES	CUCULIDAE	Nannococcyx	psix	EX
AVES	GALLIFORMES	PHASIANIDAE	Coturnix	novaezelandiae	EX
AVES	PSITTACIFORMES	PSITTACIDAE	Psittacula	exsul	EX
AVES	PSITTACIFORMES	PSITTACIDAE	Psittacula	wardi	EX
MAMMALIA	LAGOMORPHA	PROLAGIDAE	Prolagus	sardus	EX
REPTILIA	SQUAMATA	DIPLODACTYLIDAE	Hoplodactylus	delcourti	EX
AVES	PSITTACIFORMES	PSITTACIDAE	Amazona	martinicana	EX
AVES	PSITTACIFORMES	PSITTACIDAE	Amazona	violacea	EX
AVES	PSITTACIFORMES	PSITTACIDAE	Ara	atwoodi	EX
AVES	PSITTACIFORMES	PSITTACIDAE	Ara	erythrocephala	EX
AVES	PSITTACIFORMES	PSITTACIDAE	Ara	gossei	EX
AVES	PSITTACIFORMES	PSITTACIDAE	Ara	guadeloupensis	EX
AVES	PSITTACIFORMES	PSITTACIDAE	Ara	tricolor	EX
AVES	PSITTACIFORMES	PSITTACIDAE	Aratinga	labati	EX
AVES	PSITTACIFORMES	PSITTACIDAE	Conuropsis	carolinensis	EX
AVES	PSITTACIFORMES	PSITTACIDAE	Cyanoramphus	ulietanus	EX
AVES	PSITTACIFORMES	PSITTACIDAE	Cyanoramphus	zealandicus	EX
AVES	PSITTACIFORMES	PSITTACIDAE	Lophopsittacus	bensoni	EX
AVES	PSITTACIFORMES	PSITTACIDAE	Lophopsittacus	mauritianus	EX
AVES	PSITTACIFORMES	PSITTACIDAE	Mascarinus	mascarinus	EX
AVES	PSITTACIFORMES	PSITTACIDAE	Necropsittacus	rodericanus	EX
AVES	PSITTACIFORMES	PSITTACIDAE	Nestor	productus	EX
AVES	PSITTACIFORMES	PSITTACIDAE	Psephotus	pulcherrimus	EX

## Sheet: All pollinators
Class	Family	Genus	Species	Threat status (IUCN)			Selected sources			Antarctic	Caribbean Islands	East Asia	Europe	Mesoamerica	North Africa	North America	North Asia	Oceania	South America	South and Southeast Asia	Sub-Saharan Africa	West and Central Asia
Mammal	Phyllostomidae	Brachyphylla	cavernarum	LC			Gonzalez 2005				X
Mammal	Phyllostomidae	Brachyphylla	nana	LC			Mancina et al 2007				X
Mammal	Phyllostomidae	Phyllonycteris	aphylla	LC			Carstens et al 2002				X
Mammal	Phyllostomidae	Phyllonycteris	poeyi	LC			Carstens et al 2002				X
Mammal	Phyllostomidae	Erophylla	bombifrons	LC			Thomas et al 1984				X
Mammal	Phyllostomidae	Erophylla	sezekorni	LC			Centeno 2005				X
Mammal	Phyllostomidae	Anoura	caudifer	LC			Thomas et al 1984												X
Mammal	Phyllostomidae	Anoura	cultrata	NT			Thomas et al 1984							X					X
Mammal	Phyllostomidae	Anoura	fistulata	DD			Muchhala et al 2005				X								X
Mammal	Phyllostomidae	Anoura	geoffroyi	LC			Thomas et al 1984							X					X
Mammal	Phyllostomidae	Anoura	latidens	LC			Soriano et al 2002												X
Mammal	Phyllostomidae	Choeronycteris	mexicana	NT			Freeman 1998							X		X
Mammal	Phyllostomidae	Choeroniscus	godmani	LC			Freeman 1998							X					X
Mammal	Phyllostomidae	Choeroniscus	minor	LC			Freeman 1998												X
Mammal	Phyllostomidae	Choeroniscus	periosus	VU			Freeman 1998												X
Mammal	Phyllostomidae	Hylonycteris	underwoodi	LC			Freeman 1995							X
Mammal	Phyllostomidae	Lichonycteris	obscura	LC			Presley et al 2008							X					X
Mammal	Phyllostomidae	Musonycteris	harrisoni	VU			Stoner et al 2002							X
Mammal	Phyllostomidae	Scleronycteris	ega	LC			Fleming et al 2009												X
Mammal	Phyllostomidae	Glossophaga	commissarisi	LC			Tschapka 2005							X					X
Mammal	Phyllostomidae	Glossophaga	leachii	LC			Nowak 1999							X
Mammal	Phyllostomidae	Glossophaga	longirostris	DD			Soriano et al 2006				X								X
Mammal	Phyllostomidae	Glossophaga	morenoi	LC			Arita and Santos-del-Prado 1999							X
Mammal	Phyllostomidae	Glossophaga	soricina	LC			Freeman 1995				X			X					X
Mammal	Phyllostomidae	Leptonycteris	curasoae	VU			Horner et al 1998				X								X
Mammal	Phyllostomidae	Leptonycteris	nivalis	EN			Valiente-Banuet 1997							X		X
Mammal	Phyllostomidae	Leptonycteris	yerbabuenae	VU			Cole 2006							X		X
Mammal	Phyllostomidae	Monophyllus	plethodon	LC			Gonzalez 2005				X
Mammal	Phyllostomidae	Monophyllus	redmani	LC			Marten-Rodriguez and Fenster 2008				X
Mammal	Phyllostomidae	Lionycteris	spurelli	LC			Fleming et al 2009							X					X
Mammal	Phyllostomidae	Lonchophylla	handleyi	LC			Fleming et al 2009												X
Mammal	Phyllostomidae	Lonchophylla	hesperia	NT			Fleming et al 2009												X
Mammal	Phyllostomidae	Lonchophylla	mordax	LC			Fleming et al 2009												X
Mammal	Phyllostomidae	Lonchophylla	robusta	LC			Fleming et al 2009							X					X
Mammal	Phyllostomidae	Lonchophylla	thomasi	LC			Fleming et al 2009							X					X
Mammal	Phyllostomidae	Platalina	genovensium	NT			Sahley 1996												X
Mammal	Mystacinidae	Mystacina	tuberculata	VU			Arkins et al 1999											X
Mammal	Pteropodidae	Macroglossus	minimus	LC			Momose et al 1998											X		X
Mammal	Pteropodidae	Macroglossus	sobrinus	LC			Itino et al 1991					X								X
Mammal	Pteropodidae	Megaloglossus	woermanni	LC			Bumrungsri et al 2010														X
Mammal	Pteropodidae	Eonycteris	major	DD			Heideman and Utzurrum 2003													X
Mammal	Pteropodidae	Eonycteris	robusta	NT			Kirsch et al 1997													X
Mammal	Pteropodidae	Eonycteris	spelaea	LC			Kirsch et al 1997					X								X
Mammal	Pteropodidae	Syconycteris	australis	LC			Law 1994											X		X
Mammal	Pteropodidae	Syconycteris	carolinae	VU			Kirsch et al 1997													X
Mammal	Pteropodidae	Syconycteris	hobbit	VU			Kirsch et al 1997											X		X
Mammal	Pteropodidae	Melonycteris	fardoulisi	LC			Kirsch et al 1997											X
Mammal	Pteropodidae	Melonycteris	melanops	LC			Kirsch et al 1997											X
Mammal	Pteropodidae	Melonycteris	woodfordi	LC			Kirsch et al 1997											X
Mammal	Pteropodidae	Notopteris	macdonaldi	VU			Kirsch et al 1997											X
Mammal	Pteropodidae	Notopteris	neocaledonica	VU			Kirsch et al 1997											X
Mammal	Pteropodidae	Eidolon	dupreanum	VU			Wilson 1973														X
Mammal	Pteropodidae	Eidolon	helvum	NT			Wilson 1973														X	X
Mammal	Pteropodidae	Rousettus	amplexicaudatus	LC			Wilson 1973					X						X		X
Mammal	Pteropodidae	Rousettus	leschenaulti	LC			Wilson 1973					X								X		X
Mammal	Pteropodidae	Rousettus	spinalatus	VU			Wilson 1973													X
Mammal	Pteropodidae	Pteropus	admiralitatum	LC			Pierson et al 1992											X
Mammal	Pteropodidae	Pteropus	alecto	LC			Palmer et al 1999											X		X
Mammal	Pteropodidae	Pteropus	anetianus	VU			Pierson et al 1992											X
Mammal	Pteropodidae	Pteropus	conspicillatus	LC			Parsons et al 2007											X		X
Mammal	Pteropodidae	Pteropus	fundatus	EN			Helgen et al 2009											X
Mammal	Pteropodidae	Pteropus	giganteus	LC			Singaravelan and Marimuthu 2004					X								X		X
Mammal	Pteropodidae	Pteropus	hypomelanus	LC			Jones and Kunz 2000											X		X
Mammal	Pteropodidae	Pteropus	insularis	CR			Wilson and Graham 1992											X
Mammal	Pteropodidae	Pteropus	lombocensis	DD			McKenzie et al 1995													X
Mammal	Pteropodidae	Pteropus	mariannus	EN			Wilson and Graham 1992					X						X
Mammal	Pteropodidae	Pteropus	melanotus	VU			IUCN Red List											X		X
Mammal	Pteropodidae	Pteropus	molossinus	VU			Wilson and Graham 1992											X
Mammal	Pteropodidae	Pteropus	niger	EN			Nyhagen et al 2005														X
Mammal	Pteropodidae	Pteropus	nitendiensis	EN			IUCN Red List											X
Mammal	Pteropodidae	Pteropus	pelewensis	NT			IUCN Red List											X
Mammal	Pteropodidae	Pteropus	poliocephalus	VU			Parry-Jones and Augee 2001											X
Mammal	Pteropodidae	Pteropus	rayneri	NT			IUCN Red List											X
Mammal	Pteropodidae	Pteropus	rufus	VU			Jenkins et al 2007														X
Mammal	Pteropodidae	Pteropus	samoensis	NT			Cox et al 1991											X
Mammal	Pteropodidae	Pteropus	scapulatus	LC			Birt 2011											X
Mammal	Pteropodidae	Pteropus	tonganus	LC			Elmqvist et al 1992											X
Mammal	Pteropodidae	Pteropus	vampyrus	NT			Gould 1978					X								X
Mammal	Pteropodidae	Pteropus	vetulus	VU			Helgen et al 2009											X
Mammal	Pteropodidae	Pteropus	voeltzkowi	VU			Entwistle and Corp 1997														X
Mammal	Pteropodidae	Pteropus	woodfordi	VU			Wilson and Graham 1992											X
Mammal	Pteropodidae	Epomophorus	gambianus	LC			Howell et al 1976														X
Mammal	Pteropodidae	Nanonycteris	veldkampii	LC			Baker 1957														X
Mammal	Pteropodidae	Nyctimene	robinsoni	LC			Churchill 1998											X
Bird		Passerina	leclancherii	LC			Gryj et al 1990							X
Bird		Passerina	versicolor	LC			Gryj et al 1990							X		X
Bird		Saltator	atricollis	LC			Longo et al 2006												X
Bird		Saltator	aurantiirostris	LC			Gressler et al 2006												X
Bird		Saltator	maximus	LC			Stiles and Skutch 1989							X					X
Bird		Chloropsis	aurifrons	LC			Olson 1990					X								X
Bird		Chloropsis	cochinchinensis	LC			Olson 1990					X								X
Bird		Chloropsis	cyanopogon	NT			Olson 1990													X
Bird		Chloropsis	flavipennis	VU			Olson 1990													X
Bird		Chloropsis	hardwickii	LC			Olson 1990					X								X
Bird		Chloropsis	jerdoni	LC			Olson 1990													X
Bird		Chloropsis	kinabaluensis	LC			Olson 1990													X
Bird		Chloropsis	media	LC			Olson 1990													X
Bird		Chloropsis	palawensis	LC			Olson 1990													X
Bird		Chloropsis	sonnerati	LC			Olson 1990													X
Bird		Chloropsis	venusta	NT			Olson 1990													X
Bird		Chlorophanes	spiza	LC			Lotz and Schondube 2006				X			X					X
Bird		Dacnis	lineata	LC			Steiner 1979												X
Bird		Columbina	passerina	LC			Gryj et al 1990				X			X
Bird		Patagioenas	cayennensis	LC			Rocca and Sazima 2010							X					X
Bird		Patagioenas	picazuro	LC			Rocca and Sazima 2010												X
Bird		Zenaida	auriculata	LC			Sazima et al 2009			X	X	X							X
Bird		Cyanocorax	cristatellus	LC			Amaral and Macedo 2003												X
Bird		Cyanocorax	cyanopogon	LC			França and Braz 2009												X
Bird		Cyanocorax	sanblasiana	LC			Gryj et al 1990							X
Bird		Ortalis	canicollis	LC			Rocca and Sazima 2010												X
Bird		Dicaeum	aeneum	LC			Mayr and Amadon 1947											X
Bird		Dicaeum	aeruginosum	LC			Mayr and Amadon 1947													X
Bird		Dicaeum	agile	LC			Mayr and Amadon 1947													X
Bird		Dicaeum	annae	LC			Mayr and Amadon 1947													X
Bird		Dicaeum	anthonyi	NT			Mayr and Amadon 1947													X
Bird		Dicaeum	aureolimbatum	LC			Mayr and Amadon 1947													X
Bird		Dicaeum	australe	LC			Mayr and Amadon 1947													X
Bird		Dicaeum	bicolor	LC			Mayr and Amadon 1947													X
Bird		Dicaeum	celebicum	LC			Mayr and Amadon 1947													X
Bird		Dicaeum	chrysorrheum	LC			Mayr and Amadon 1947					X								X
Bird		Dicaeum	concolor	LC			Mayr and Amadon 1947					X								X
Bird		Dicaeum	cruentatum	LC			Mayr and Amadon 1947					X								X
Bird		Dicaeum	erythrorhynchos	LC			Mayr and Amadon 1947													X
Bird		Dicaeum	erythrothorax	LC			Mayr and Amadon 1947													X
Bird		Dicaeum	everetti	NT			Mayr and Amadon 1947													X
Bird		Dicaeum	eximium	LC			Mayr and Amadon 1947											X
Bird		Dicaeum	geelvinkianum	LC			Mayr and Amadon 1947											X		X
Bird		Dicaeum	haematostictum	VU			Mayr and Amadon 1947													X
Bird		Dicaeum	hirundinaceum	LC			Mayr and Amadon 1947											X		X
Bird		Dicaeum	hypoleucum	LC			Mayr and Amadon 1947													X
Bird		Dicaeum	igniferum	LC			Mayr and Amadon 1947													X
Bird		Dicaeum	ignipectus	LC			Mayr and Amadon 1947					X								X
Bird		Dicaeum	maugei	LC			Mayr and Amadon 1947													X
Bird		Dicaeum	melanoxanthum	LC			Mayr and Amadon 1947					X								X
Bird		Dicaeum	monticolum	LC			Mayr and Amadon 1947													X
Bird		Dicaeum	nehrkorni	LC			Mayr and Amadon 1947													X
Bird		Dicaeum	nigrilore	LC			Mayr and Amadon 1947													X
Bird		Dicaeum	nitidum	LC			Mayr and Amadon 1947											X
Bird		Dicaeum	pectorale	LC			Mayr and Amadon 1947											X		X
Bird		Dicaeum	propium	NT			Mayr and Amadon 1947													X
Bird		Dicaeum	pygmaeum	LC			Mayr and Amadon 1947													X
Bird		Dicaeum	quadricolor	CR			Mayr and Amadon 1947													X
Bird		Dicaeum	retrocinctum	VU			Mayr and Amadon 1947													X
Bird		Dicaeum	sanguinolentum	LC			Mayr and Amadon 1947													X
Bird		Dicaeum	trigonostigma	LC			Mayr and Amadon 1947													X
Bird		Dicaeum	tristrami	LC			Mayr and Amadon 1947											X
Bird		Dicaeum	trochileum	LC			Mayr and Amadon 1947													X
Bird		Dicaeum	vincens	NT			Mayr and Amadon 1947													X
Bird		Dicaeum	vulneratum	LC			Mayr and Amadon 1947													X
Bird		Prionochilus	maculatus	LC			Carstensen and Olesen 2009													X
Bird	Dicaeidae	Prionochilus	olivaceus	LC			del Hoyo et al 2011													X
Bird	Dicaeidae	Prionochilus	percussus	LC			del Hoyo et al 2011													X
Bird	Dicaeidae	Prionochilus	plateni	LC			del Hoyo et al 2011													X
Bird	Dicaeidae	Prionochilus	thoracicus	NT			del Hoyo et al 2011													X
Bird	Dicaeidae	Prionochilus	xanthopygius	LC			del Hoyo et al 2011													X
Bird		Coereba	flaveola	LC			Steiner 1979				X	X		X		X		X	X
Bird		Andropadus	importunus	LC			Botes et al 2008														X
Bird		Aplonis	atrifuscus	LC			Cox 1984											X
Bird		Cacicus	cela	LC			Robinson 1986				X			X					X
Bird		Colius	striatus	LC			Brown et al 2010														X
Bird		Coryphospingus	cucullatus	LC			da Silva 2008												X
Bird		Cyanocompsa	parellina	LC			Gryj et al 1990							X
Bird		Dicrurus	adsimilis	LC			Smith 1974														X	X
Bird		Gnorimopsar	chopi	LC			Pizo 2008												X
Bird		Monticola	rupestris	LC			Symes et al 2008														X
Bird		Muscicapa	adusta	LC			Botes et al 2008														X
Bird		Onychognathus	morio	LC			Symes et al 2008														X
Bird		Paroaria	capitata	LC			Willis 2002									X			X
Bird		Poospiza	lateralis	LC			Poitman et al 1997												X
Bird		Psarocolius	decumanus	LC			Ragusa-Netto 2002				X			X					X
Bird		Ramphocelus	carbo	LC			Steiner 1979				X								X
Bird		Saltator	coerulescens	LC			Rodríguez-Ferraro et al 2007				X			X					X
Bird		Serinus	gularis	LC			Symes et al 2008														X
Bird		Tachyphonus	rufus	LC			Feinsinger et al 1979				X			X					X
Bird		Thraupis	palmarum	LC			Feinsinger et al 1979							X					X
Bird		Thraupis	sayaca	LC			Olmos 2000												X
Bird		Volatinia	jacarina	LC			Gryj et al 1990				X	X		X					X
Bird		Zonotrichia	capensis	LC			Bernardello 1994				X	X		X					X
Bird	FRINGILLIDAE	Hemignathus	kauaiensis	VU			Lammers and Freeman 1986									X
Bird		Hemignathus	lucidus	CR			Lammers and Freeman 1986									X
Bird		Hemignathus	munroi	EN			Lammers and Freeman 1986									X
Bird		Hemignathus	parvus	VU			Lammers and Freeman 1986									X
Bird		Hemignathus	virens	LC			Lammers and Freeman 1986									X
Bird		Himatione	sanguinea	LC			Lammers and Freeman 1986									X
Bird		Melamprosops	phaeosoma	CR			Pratt et al 2001									X
Bird		Palmeria	dolei	CR			Pratt et al 2001									X
Bird		Vestiaria	coccinea	VU			Pimm and Pimm 1982									X
Bird		Carduelis	barbatus	LC			Smith-Ramirez and Armesto 2003												X
Bird		Carduelis	carduelis	LC			Ford 1985					X
Bird		Carpodacus	mexicanus	LC			Fisk and Steen 1976							X		X
Bird		Euphonia	hirundinaceae	LC			Toledo 1977							X
Bird		Pheucticus	chrysopeplus	LC			Toledo and Hernández 1979							X		X
Bird		Pseudoseisura	cristata	LC			Sazima et al 2001												X
Bird		Agelaioides	badius	LC			Leveau and Leveau 2011												X
Bird		Agelasticus	cyanopus	LC			Rocca and Sazima 2010												X
Bird		Cacicus	haemorrhous	LC			Pizo 1996												X
Bird		Cacicus	chrysopterus	LC			Pizo 1996												X
Bird		Cacicus	melanicterus	LC			del Rio et al 1992							X
Bird		Cacicus	solitaries	LC			Rocca and Sazima 2010												X
Bird		Curaeus	curaeus	LC			González-Gómez and Valdivia 2005												X
Bird	Icteridae	Icterus	abeillei	LC			del Hoyo et al 2011							X
Bird	Icteridae	Icterus	auratus	LC			del Hoyo et al 2011							X
Bird	Icteridae	Icterus	auricapillus	LC			del Hoyo et al 2011							X					X
Bird	Icteridae	Icterus	bonana	VU			del Hoyo et al 2011				X
Bird	Icteridae	Icterus	bullockii	LC			del Hoyo et al 2011							X		X
Bird	Icteridae	Icterus	cayanensis	LC			del Hoyo et al 2011												X
Bird	Icteridae	Icterus	chrysater	LC			del Hoyo et al 2011							X					X
Bird	Icteridae	Icterus	croconotus	LC			del Hoyo et al 2011												X
Bird	Icteridae	Icterus	cucullatus	LC			del Hoyo et al 2011							X		X
Bird	Icteridae	Icterus	dominicensis	LC			del Hoyo et al 2011				X
Bird		Icterus	galbula	LC			Toledo 1977				X	X		X		X			X
Bird	Icteridae	Icterus	graceannae	LC			del Hoyo et al 2011												X
Bird	Icteridae	Icterus	graduacauda	LC			del Hoyo et al 2011							X		X
Bird	Icteridae	Icterus	gularis	LC			del Hoyo et al 2011							X		X
Bird	Icteridae	Icterus	icterus	LC			del Hoyo et al 2011				X	X							X
Bird	Icteridae	Icterus	jamacaii	LC			del Hoyo et al 2011												X
Bird	Icteridae	Icterus	laudabilis	NT			del Hoyo et al 2011				X
Bird	Icteridae	Icterus	leucopteryx	LC			del Hoyo et al 2011				X								X
Bird	Icteridae	Icterus	maculialatus	LC			del Hoyo et al 2011							X
Bird	Icteridae	Icterus	mesomelas	LC			del Hoyo et al 2011							X					X
Bird	Icteridae	Icterus	nigrogularis	LC			del Hoyo et al 2011				X	X							X
Bird	Icteridae	Icterus	oberi	CR			del Hoyo et al 2011				X
Bird	Icteridae	Icterus	parisorum	LC			del Hoyo et al 2011							X		X
Bird	Icteridae	Icterus	pectoralis	LC			del Hoyo et al 2011							X		X
Bird		Icterus	prosthemelas	LC			Toledo 1977							X
Bird	Icteridae	Icterus	pustulatus	LC			del Hoyo et al 2011							X		X
Bird		Icterus	spurius	LC			Toledo 1977				X			X		X			X
Bird	Icteridae	Icterus	wagleri	LC			del Hoyo et al 2011							X		X
Bird		Molothrus	bonariensis	LC			Isaach 2002				X			X		X			X
Bird		Molothrus	oryzivora	LC			Rocca and Sazima 2010							X					X
Bird		Phrygilus	patagonicus	LC			Traveset et al 1998												X
Bird		Psarocolius	montezuma	LC			Toledo 1977							X
Bird	MELIPHAGIDAE	Acanthagenys	rufogularis	LC			Franklin et al 2000											X
Bird	MELIPHAGIDAE	Acanthorhynchus	superciliosus	LC			Collins and Clow 1978											X
Bird	MELIPHAGIDAE	Acanthorhynchus	tenuirostris	LC			Ford 1991											X
Bird	MELIPHAGIDAE	Anthochaera	carunculata	LC			Ford and Paton 1976											X
Bird	MELIPHAGIDAE	Anthochaera	chrysoptera	LC			Ford and Paton 1976											X
Bird	MELIPHAGIDAE	Anthochaera	lunulata	LC			Ford and Paton 1976											X
Bird	MELIPHAGIDAE	Anthochaera	paradoxa	LC			Ford and Paton 1976											X
Bird	MELIPHAGIDAE	Anthornis	melanura	LC			Rasch and Craig 1988											X
Bird	MELIPHAGIDAE	Ashbyia	lovensis	LC			Driskill and Christidis 2004											X
Bird	MELIPHAGIDAE	Certhionyx	niger	LC			Keast 1968											X
Bird	MELIPHAGIDAE	Certhionyx	pectoralis	LC			Keast 1968											X
Bird	MELIPHAGIDAE	Certhionyx	variegatus	LC			Keast 1968											X
Bird	MELIPHAGIDAE	Conopophila	albogularis	LC			Lepschi 1997											X		X
Bird	MELIPHAGIDAE	Conopophila	rufogularis	LC			Lepschi 1997											X
Bird	MELIPHAGIDAE	Conopophila	whitei	LC			Lepschi 1997											X
Bird	MELIPHAGIDAE	Entomyzon	cyanotis	LC			Franklin 1997											X
Bird	MELIPHAGIDAE	Epthianura	albifrons	LC			Williams 1971											X
Bird	MELIPHAGIDAE	Epthianura	aurifrons	LC			Williams 1971											X
Bird	MELIPHAGIDAE	Epthianura	crocea	LC			Williams 1971											X
Bird	MELIPHAGIDAE	Epthianura	tricolor	LC			Williams 1971											X
Bird	MELIPHAGIDAE	Foulehaio	carunculatus	LC			Ford 2001											X
Bird	MELIPHAGIDAE	Glycichaera	fallax	LC			Carstensen and Olesen 2009											X		X
Bird	MELIPHAGIDAE	Grantiella	picta	VU			Oliver et al 2003											X
Bird	MELIPHAGIDAE	Guadalcanaria	inexpectata	LC			Kato and Kawakita 2004											X
Bird	MELIPHAGIDAE	Gymnomyza	aubryana	CR			Fleischer et al 2008											X
Bird	MELIPHAGIDAE	Gymnomyza	samoensis	EN			Fleischer et al 2008											X
Bird	MELIPHAGIDAE	Gymnomyza	viridis	LC			Fleischer et al 2008											X
Bird	MELIPHAGIDAE	Lichenostomus	chrysops	LC			Lepschi 1997											X
Bird	MELIPHAGIDAE	Lichenostomus	cratitius	LC			Lepschi 1997											X
Bird	MELIPHAGIDAE	Lichenostomus	fasciogularis	LC			Lepschi 1997											X
Bird	MELIPHAGIDAE	Lichenostomus	flavescens	LC			Lepschi 1997											X
Bird	MELIPHAGIDAE	Lichenostomus	flavicollis	LC			Lepschi 1997											X
Bird	MELIPHAGIDAE	Lichenostomus	flavus	LC			Lepschi 1997											X
Bird	MELIPHAGIDAE	Lichenostomus	frenatus	LC			Lepschi 1997											X
Bird	MELIPHAGIDAE	Lichenostomus	fuscus	LC			Lepschi 1997											X
Bird	MELIPHAGIDAE	Lichenostomus	hindwoodi	LC			Lepschi 1997											X
Bird	MELIPHAGIDAE	Lichenostomus	keartlandi	LC			Lepschi 1997											X
Bird	MELIPHAGIDAE	Lichenostomus	leucotis	LC			Lepschi 1997											X
Bird	MELIPHAGIDAE	Lichenostomus	melanops	LC			Lepschi 1997											X
Bird	MELIPHAGIDAE	Lichenostomus	obscurus	LC			Lepschi 1997											X		X
Bird	MELIPHAGIDAE	Lichenostomus	ornatus	LC			Lepschi 1997											X
Bird	MELIPHAGIDAE	Lichenostomus	penicillatus	LC			Lepschi 1997											X
Bird	MELIPHAGIDAE	Lichenostomus	plumulus	LC			Lepschi 1997											X
Bird	MELIPHAGIDAE	Lichenostomus	subfrenatus	LC			Lepschi 1997											X		X
Bird	MELIPHAGIDAE	Lichenostomus	unicolor	LC			Lepschi 1997											X
Bird	MELIPHAGIDAE	Lichenostomus	versicolor	LC			Lepschi 1997											X		X
Bird	MELIPHAGIDAE	Lichenostomus	virescens	LC			Lepschi 1997											X
Bird	Meliphagidae	Lichmera	alboauricularis	LC			del Hoyo et al 2011											X		X
Bird	Meliphagidae	Lichmera	argentauris	LC			del Hoyo et al 2011													X
Bird	Meliphagidae	Lichmera	deningeri	LC			del Hoyo et al 2011													X
Bird	Meliphagidae	Lichmera	flavicans	LC			del Hoyo et al 2011													X
Bird	Meliphagidae	Lichmera	incana	LC			del Hoyo et al 2011											X
Bird	Meliphagidae	Lichmera	indistincta	LC			del Hoyo et al 2011											X		X
Bird	Meliphagidae	Lichmera	limbata	LC			del Hoyo et al 2011													X
Bird	Meliphagidae	Lichmera	lombokia	LC			del Hoyo et al 2011													X
Bird	Meliphagidae	Lichmera	monticola	LC			del Hoyo et al 2011													X
Bird	Meliphagidae	Lichmera	notabilis	NT			del Hoyo et al 2011													X
Bird	Meliphagidae	Lichmera	squamata	LC			del Hoyo et al 2011													X
Bird	Meliphagidae	Macgregoria	pulchra	VU			Irestedt et al 2009											X		X
Bird	Meliphagidae	Manorina	flavigula	LC			Lepschi 1997											X
Bird	Meliphagidae	Manorina	melanocephala	LC			Lepschi 1997											X
Bird	Meliphagidae	Manorina	melanophrys	LC			Lepschi 1997											X
Bird	Meliphagidae	Manorina	melanotis	EN			Lepschi 1997											X
Bird	Meliphagidae	Melidectes	belfordi	LC			Wooller and Richardson 1988											X		X
Bird	Meliphagidae	Melidectes	foersteri	LC			Wooller and Richardson 1988											X
Bird	Meliphagidae	Melidectes	fuscus	LC			Wooller and Richardson 1988											X		X
Bird	Meliphagidae	Melidectes	leucostephes	LC			Wooller and Richardson 1988													X
Bird	Meliphagidae	Melidectes	nouhuysi	LC			Wooller and Richardson 1988											X		X
Bird	Meliphagidae	Melidectes	ochromelas	LC			Wooller and Richardson 1988											X		X
Bird	Meliphagidae	Melidectes	princeps	VU			Wooller and Richardson 1988											X
Bird	Meliphagidae	Melidectes	rufocrissalis	LC			Wooller and Richardson 1988											X		X
Bird	Meliphagidae	Melidectes	sclateri	LC			Wooller and Richardson 1988											X
Bird	Meliphagidae	Melidectes	torquatus	LC			Wooller and Richardson 1988											X		X
Bird	Meliphagidae	Melidectes	whitemanensis	NT			Wooller and Richardson 1988											X
Bird	Meliphagidae	Melilestes	megarhynchus	LC			Beehler 1994											X		X
Bird	Meliphagidae	Meliphaga	albilineata	LC			Ford and Paton 1976											X
Bird	Meliphagidae	Meliphaga	albonotata	LC			Ford and Paton 1976											X		X
Bird	Meliphagidae	Meliphaga	analoga	LC			Ford and Paton 1976											X		X
Bird	Meliphagidae	Meliphaga	aruensis	LC			Ford and Paton 1976											X		X
Bird	Meliphagidae	Meliphaga	flavirictus	LC			Ford and Paton 1976											X		X
Bird	Meliphagidae	Meliphaga	gracilis	LC			Ford and Paton 1976											X		X
Bird	Meliphagidae	Meliphaga	lewinii	LC			Ford and Paton 1976											X
Bird	Meliphagidae	Meliphaga	mimikae	LC			Ford and Paton 1976											X		X
Bird	Meliphagidae	Meliphaga	montana	LC			Ford and Paton 1976											X		X
Bird	Meliphagidae	Meliphaga	notata	LC			Ford and Paton 1976											X
Bird	Meliphagidae	Meliphaga	orientalis	LC			Ford and Paton 1976											X		X
Bird	Meliphagidae	Meliphaga	reticulata	LC			Ford and Paton 1976													X
Bird	Meliphagidae	Meliphaga	vicina	DD			Ford and Paton 1976											X
Bird	Meliphagidae	Melipotes	ater	LC			Driskill and Christidis 2004											X
Bird	Meliphagidae	Melipotes	fumigatus	LC			Driskill and Christidis 2004											X		X
Bird	Meliphagidae	Melipotes	gymnops	LC			Driskill and Christidis 2004													X
Bird	Meliphagidae	Melithreptus	affinis	LC			Keast 1968											X
Bird	Meliphagidae	Melithreptus	albogularis	LC			Keast 1968											X		X
Bird	Meliphagidae	Melithreptus	brevirostris	LC			Keast 1968											X
Bird	Meliphagidae	Melithreptus	gularis	LC			Keast 1968											X
Bird	Meliphagidae	Melithreptus	lunatus	LC			Keast 1968											X
Bird	Meliphagidae	Melithreptus	validirostris	LC			Keast 1968											X
Bird	Meliphagidae	Melitograis	gilolensis	LC			Carstensen and Olesen 2009													X
Bird	Meliphagidae	Myza	celebensis	LC			Carstensen and Olesen 2009													X
Bird	Meliphagidae	Myza	sarasinorum	LC			Carstensen and Olesen 2009													X
Bird	Meliphagidae	Myzomela	adolphinae	LC			Koopman 1957											X		X
Bird	Meliphagidae	Myzomela	albigula	DD			Koopman 1957											X
Bird	Meliphagidae	Myzomela	blasii	LC			Koopman 1957													X
Bird	Meliphagidae	Myzomela	boiei	LC			Koopman 1957													X
Bird	Meliphagidae	Myzomela	caledonica	LC			Koopman 1957											X
Bird	Meliphagidae	Myzomela	cardinalis	LC			Koopman 1957											X
Bird	Meliphagidae	Myzomela	chermesina	VU			Koopman 1957											X
Bird	Meliphagidae	Myzomela	chloroptera	LC			Koopman 1957													X
Bird	Meliphagidae	Myzomela	cruentata	LC			Koopman 1957											X		X
Bird	Meliphagidae	Myzomela	dammermani	LC			Koopman 1957													X
Bird	Meliphagidae	Myzomela	eichhorni	LC			Koopman 1957											X
Bird	Meliphagidae	Myzomela	eques	LC			Koopman 1957											X		X
Bird	Meliphagidae	Myzomela	erythrocephala	LC			Koopman 1957											X		X
Bird	Meliphagidae	Myzomela	erythromelas	LC			Koopman 1957											X
Bird	Meliphagidae	Myzomela	jugularis	LC			Koopman 1957											X
Bird	Meliphagidae	Myzomela	kuehni	NT			Koopman 1957													X
Bird	Meliphagidae	Myzomela	lafargei	LC			Koopman 1957											X
Bird	Meliphagidae	Myzomela	malaitae	NT			Koopman 1957											X
Bird	Meliphagidae	Myzomela	melanocephala	LC			Koopman 1957											X
Bird	Meliphagidae	Myzomela	nigrita	LC			Koopman 1957											X		X
Bird	Meliphagidae	Myzomela	obscura	LC			Koopman 1957											X		X
Bird	Meliphagidae	Myzomela	pammelaena	LC			Koopman 1957											X
Bird	Meliphagidae	Myzomela	pulchella	LC			Koopman 1957											X
Bird	Meliphagidae	Myzomela	rosenbergii	LC			Koopman 1957											X		X
Bird	Meliphagidae	Myzomela	rubratra	LC - but extirpated from Guam!			Koopman 1957											X
Bird	Meliphagidae	Myzomela	sanguinolenta	LC			Koopman 1957											X
Bird	Meliphagidae	Myzomela	sclateri	LC			Koopman 1957											X
Bird	Meliphagidae	Myzomela	tristrami	LC			Koopman 1957											X
Bird	Meliphagidae	Myzomela	vulnerata	LC			Koopman 1957													X
Bird	Meliphagidae	Myzomela	wakoloensis	LC			Koopman 1957													X
Bird	Meliphagidae	Notiomystis	cincta	VU			Rasch and Craig 1988											X
Bird	Meliphagidae	Oreornis	chrysogenys	LC			Carstensen and Olesen 2009													X
Bird	Meliphagidae	Philemon	albitorques	LC			del Hoyo et al 2011											X
Bird	Meliphagidae	Philemon	argenticeps	LC			del Hoyo et al 2011											X
Bird	Meliphagidae	Philemon	brassi	NT			del Hoyo et al 2011													X
Bird	Meliphagidae	Philemon	buceroides	LC			del Hoyo et al 2011											X		X
Bird	Meliphagidae	Philemon	citreogularis	LC			del Hoyo et al 2011											X		X
Bird	Meliphagidae	Philemon	cockerelli	LC			del Hoyo et al 2011											X
Bird	Meliphagidae	Philemon	corniculatus	LC			del Hoyo et al 2011											X		X
Bird	Meliphagidae	Philemon	diemenensis	LC			del Hoyo et al 2011											X
Bird	Meliphagidae	Philemon	eichhorni	LC			del Hoyo et al 2011											X
Bird	Meliphagidae	Philemon	fuscicapillus	VU			del Hoyo et al 2011													X
Bird	Meliphagidae	Philemon	inornatus	LC			del Hoyo et al 2011													X
Bird	Meliphagidae	Philemon	meyeri	LC			del Hoyo et al 2011											X		X
Bird	Meliphagidae	Philemon	moluccensis	LC			del Hoyo et al 2011													X
Bird	Meliphagidae	Philemon	novaeguineae	LC			del Hoyo et al 2011											X		X
Bird	Meliphagidae	Philemon	subcorniculatus	LC			del Hoyo et al 2011													X
Bird	Meliphagidae	Phylidonyris	albifrons	LC			Ford and Paton 1976											X
Bird	Meliphagidae	Phylidonyris	melanops	LC			Ford and Paton 1976											X
Bird	Meliphagidae	Phylidonyris	niger	LC			Collins et al 1984											X
Bird	Meliphagidae	Phylidonyris	notabilis	LC			Ford and Paton 1976											X
Bird	Meliphagidae	Phylidonyris	novaehollandiae	LC			McFarland 1994											X
Bird	Meliphagidae	Phylidonyris	pyrrhopterus	LC			Ford and Paton 1976											X
Bird	Meliphagidae	Phylidonyris	undulatus	LC			Ford and Paton 1976											X
Bird	Meliphagidae	Plectorhyncha	lanceolata	LC			Ford and Paton 1976											X
Bird	Meliphagidae	Prosthemadera	novaeseelandiae	LC			Rasch and Craig 1988											X
Bird	Meliphagidae	Ptiloprora	erythropleura	LC			Wooller and Richardson 1988													X
Bird	Meliphagidae	Ptiloprora	guisei	LC			Wooller and Richardson 1988											X
Bird	Meliphagidae	Ptiloprora	mayri	LC			Wooller and Richardson 1988											X		X
Bird	Meliphagidae	Ptiloprora	meekiana	LC			Wooller and Richardson 1988											X		X
Bird	Meliphagidae	Ptiloprora	perstriata	LC			Carstensen and Olesen 2009											X		X
Bird	Meliphagidae	Ptiloprora	plumbea	LC			Wooller and Richardson 1988											X		X
Bird	Meliphagidae	Pycnopygius	cinereus	LC			Beehler 1980											X		X
Bird	Meliphagidae	Pycnopygius	ixoides	LC			Terborgh and Diamond 1970											X		X
Bird	Meliphagidae	Pycnopygius	stictocephalus	LC			Diamond 1982											X		X
Bird	Meliphagidae	Ramsayornis	fasciatus	LC			Driskell et al 2007											X
Bird	Meliphagidae	Ramsayornis	modestus	LC			Driskell et al 2007											X		X
Bird	Meliphagidae	Stresemannia	bougainvillei	LC			del Hoyo et al 2011											X
Bird	Meliphagidae	Timeliopsis	fulvigula	LC			Driskell et al 2007											X		X
Bird	Meliphagidae	Timeliopsis	griseigula	LC			Driskell et al 2007											X		X
Bird	Meliphagidae	Trichodere	cockerelli	LC			Driskell et al 2007											X
Bird	Meliphagidae	Xanthomyza	phrygia	EN			Ford et al 1993											X
Bird	Meliphagidae	Xanthotis	flaviventer	LC			Bell 1984											X		X
Bird	Meliphagidae	Xanthotis	macleayanus	LC			Bell 1984											X
Bird	Meliphagidae	Xanthotis	polygrammus	LC			Bell 1984											X		X
Bird	Meliphagidae	Xanthotis	provocator	LC			Bell 1984											X
Bird		Mimus	gilvus	LC			Feinsinger et al 1979				X								X
Bird		Mimus	polyglottos	LC			Fisk and Steen 1976				X					X
Bird		Mimus	saturninus	LC			Roitman et al 1997												X
Bird		Toxostoma	curvirostre	LC			del Rio and Eguiarte 1987							X		X
Bird		Erithacus	rubecula	LC			Ford 1985					X	X		X		X				X	X
Bird		Phoenicurus	ochruros	LC			Ford 1985					X	X		X		X			X	X	X
Bird		Turdus	leucomelas	LC			Sazima et al 2001												X
Bird		Turdus	rufiventris	LC			Sazima et al 2001												X
Bird		Aethopyga	bella	LC			Sunbird (entire group assumed at least partially nectarivorous - see Methods)													X
Bird		Aethopyga	boltoni	NT			Sunbird (entire group assumed at least partially nectarivorous - see Methods)													X
Bird		Aethopyga	christinae	LC			Sunbird (entire group assumed at least partially nectarivorous - see Methods)					X								X
Bird		Aethopyga	duyvenbodei	EN			Sunbird (entire group assumed at least partially nectarivorous - see Methods)													X
Bird		Aethopyga	eximia	LC			Sunbird (entire group assumed at least partially nectarivorous - see Methods)													X
Bird		Aethopyga	flagrans	LC			Sunbird (entire group assumed at least partially nectarivorous - see Methods)													X
Bird		Aethopyga	gouldiae	LC			Sunbird (entire group assumed at least partially nectarivorous - see Methods)					X								X
Bird		Aethopyga	ignicauda	LC			Sunbird (entire group assumed at least partially nectarivorous - see Methods)					X								X
Bird		Aethopyga	linaraborae	NT			Sunbird (entire group assumed at least partially nectarivorous - see Methods)													X
Bird		Aethopyga	mystacalis	LC			Sunbird (entire group assumed at least partially nectarivorous - see Methods)													X
Bird		Aethopyga	nipalensis	LC			Sunbird (entire group assumed at least partially nectarivorous - see Methods)					X								X
Bird		Aethopyga	primigenia	NT			Sunbird (entire group assumed at least partially nectarivorous - see Methods)													X
Bird		Aethopyga	pulcherrima	LC			Sunbird (entire group assumed at least partially nectarivorous - see Methods)													X
Bird		Aethopyga	saturata	LC			Sunbird (entire group assumed at least partially nectarivorous - see Methods)					X								X		X
Bird		Aethopyga	shelleyi	LC			Sunbird (entire group assumed at least partially nectarivorous - see Methods)													X
Bird		Aethopyga	siparaja	LC			Sunbird (entire group assumed at least partially nectarivorous - see Methods)					X								X
Bird		Anthreptes	anchietae	LC			Sunbird (entire group assumed at least partially nectarivorous - see Methods)														X
Bird		Anthreptes	aurantium	LC			Sunbird (entire group assumed at least partially nectarivorous - see Methods)														X
Bird		Anthreptes	collaris	LC			Sunbird (entire group assumed at least partially nectarivorous - see Methods)														X
Bird		Anthreptes	fraseri	LC			Sunbird (entire group assumed at least partially nectarivorous - see Methods)														X
Bird		Anthreptes	gabonicus	LC			Sunbird (entire group assumed at least partially nectarivorous - see Methods)														X
Bird		Anthreptes	longuemarei	LC			Sunbird (entire group assumed at least partially nectarivorous - see Methods)														X
Bird		Anthreptes	malacensis	LC			Sunbird (entire group assumed at least partially nectarivorous - see Methods)													X
Bird		Anthreptes	metallicus	LC			Sunbird (entire group assumed at least partially nectarivorous - see Methods)								X						X	X
Bird		Anthreptes	neglectus	LC			Sunbird (entire group assumed at least partially nectarivorous - see Methods)														X
Bird		Anthreptes	orientalis	LC			Sunbird (entire group assumed at least partially nectarivorous - see Methods)														X
Bird		Anthreptes	pallidigaster	EN			Sunbird (entire group assumed at least partially nectarivorous - see Methods)														X
Bird		Anthreptes	platurus	LC			Sunbird (entire group assumed at least partially nectarivorous - see Methods)														X
Bird		Anthreptes	rectirostris	LC			Sunbird (entire group assumed at least partially nectarivorous - see Methods)														X
Bird		Anthreptes	reichenowi	NT			Sunbird (entire group assumed at least partially nectarivorous - see Methods)														X
Bird		Anthreptes	rhodolaemus	NT			Sunbird (entire group assumed at least partially nectarivorous - see Methods)													X
Bird		Anthreptes	rubritorques	VU			Sunbird (entire group assumed at least partially nectarivorous - see Methods)														X
Bird		Anthreptes	simplex	LC			Sunbird (entire group assumed at least partially nectarivorous - see Methods)													X
Bird		Anthreptes	singalensis	LC			Sunbird (entire group assumed at least partially nectarivorous - see Methods)					X								X
Bird		Arachnothera	affinis	LC			Moyle et al 2011													X
Bird		Arachnothera	chrysogenys	LC			Moyle et al 2011													X
Bird		Arachnothera	clarae	LC			Moyle et al 2011													X
Bird		Arachnothera	crassirostris	LC			Moyle et al 2011													X
Bird		Arachnothera	everetti	LC			Moyle et al 2011													X
Bird		Arachnothera	flavigaster	LC			Moyle et al 2011													X
Bird		Arachnothera	juliae	LC			Moyle et al 2011													X
Bird		Arachnothera	longirostra	LC			Momose et al 1998					X								X
Bird		Arachnothera	magna	LC			Moyle et al 2011					X								X
Bird		Arachnothera	robusta	LC			Momose et al 1998													X
Bird		Hypogramma	hypogrammicum	LC			Sunbird (entire group assumed at least partially nectarivorous - see Methods)					X								X
Bird		Nectarinia	adelberti	LC			Sunbird (entire group assumed at least partially nectarivorous - see Methods)														X
Bird		Nectarinia	afra	LC			Sunbird (entire group assumed at least partially nectarivorous - see Methods)														X
Bird		Nectarinia	alinae	LC			Sunbird (entire group assumed at least partially nectarivorous - see Methods)														X
Bird		Nectarinia	amethystina	LC			Sunbird (entire group assumed at least partially nectarivorous - see Methods)														X
Bird		Nectarinia	asiatica	LC			Sunbird (entire group assumed at least partially nectarivorous - see Methods)					X								X		X
Bird		Nectarinia	aspasia	LC			Sunbird (entire group assumed at least partially nectarivorous - see Methods)											X		X
Bird		Nectarinia	balfouri	LC			Sunbird (entire group assumed at least partially nectarivorous - see Methods)															X
Bird		Nectarinia	bannermani	LC			Sunbird (entire group assumed at least partially nectarivorous - see Methods)														X
Bird		Nectarinia	batesi	LC			Sunbird (entire group assumed at least partially nectarivorous - see Methods)														X
Bird		Nectarinia	bifasciata	LC			Sunbird (entire group assumed at least partially nectarivorous - see Methods)														X
Bird		Nectarinia	bocagii	LC			Sunbird (entire group assumed at least partially nectarivorous - see Methods)														X
Bird		Nectarinia	bouvieri	LC			Sunbird (entire group assumed at least partially nectarivorous - see Methods)														X
Bird		Nectarinia	buettikoferi	LC			Sunbird (entire group assumed at least partially nectarivorous - see Methods)													X
Bird		Nectarinia	calcostetha	LC			Sunbird (entire group assumed at least partially nectarivorous - see Methods)													X
Bird		Nectarinia	chalcomelas	LC			Sunbird (entire group assumed at least partially nectarivorous - see Methods)														X
Bird		Nectarinia	chalybea	LC			Sunbird (entire group assumed at least partially nectarivorous - see Methods)														X
Bird		Nectarinia	chloropygia	LC			Sunbird (entire group assumed at least partially nectarivorous - see Methods)														X
Bird		Nectarinia	coccinigaster	LC			Sunbird (entire group assumed at least partially nectarivorous - see Methods)														X
Bird		Nectarinia	comorensis	LC			Sunbird (entire group assumed at least partially nectarivorous - see Methods)														X
Bird		Nectarinia	congensis	LC			Sunbird (entire group assumed at least partially nectarivorous - see Methods)														X
Bird		Nectarinia	coquerellii	LC			Sunbird (entire group assumed at least partially nectarivorous - see Methods)														X
Bird		Nectarinia	cuprea	LC			Sunbird (entire group assumed at least partially nectarivorous - see Methods)														X
Bird		Nectarinia	cyanolaema	LC			Sunbird (entire group assumed at least partially nectarivorous - see Methods)														X
Bird		Nectarinia	dussumieri	LC			Sunbird (entire group assumed at least partially nectarivorous - see Methods)														X
Bird		Nectarinia	erythrocerca	LC			Sunbird (entire group assumed at least partially nectarivorous - see Methods)														X
Bird		Nectarinia	famosa	LC			Sunbird (entire group assumed at least partially nectarivorous - see Methods)														X
Bird		Nectarinia	fuliginosa	LC			Sunbird (entire group assumed at least partially nectarivorous - see Methods)														X
Bird		Nectarinia	fusca	LC			Sunbird (entire group assumed at least partially nectarivorous - see Methods)														X
Bird		Nectarinia	habessinica	LC			Sunbird (entire group assumed at least partially nectarivorous - see Methods)								X						X	X
Bird		Nectarinia	hartlaubii	LC			Sunbird (entire group assumed at least partially nectarivorous - see Methods)														X
Bird		Nectarinia	humbloti	LC			Sunbird (entire group assumed at least partially nectarivorous - see Methods)														X
Bird		Nectarinia	hunteri	LC			Sunbird (entire group assumed at least partially nectarivorous - see Methods)														X
Bird		Nectarinia	johannae	LC			Sunbird (entire group assumed at least partially nectarivorous - see Methods)														X
Bird		Nectarinia	johnstoni	LC			Sunbird (entire group assumed at least partially nectarivorous - see Methods)														X
Bird		Nectarinia	jugularis	LC			Sunbird (entire group assumed at least partially nectarivorous - see Methods)					X						X		X
Bird		Nectarinia	kilimensis	LC			Sunbird (entire group assumed at least partially nectarivorous - see Methods)														X
Bird		Nectarinia	lotenia	LC			Sunbird (entire group assumed at least partially nectarivorous - see Methods)													X
Bird		Nectarinia	loveridgei	EN			Sunbird (entire group assumed at least partially nectarivorous - see Methods)														X
Bird		Nectarinia	manoensis	LC			Sunbird (entire group assumed at least partially nectarivorous - see Methods)														X
Bird		Nectarinia	mariquensis	LC			Sunbird (entire group assumed at least partially nectarivorous - see Methods)														X
Bird		Nectarinia	mediocris	LC			Sunbird (entire group assumed at least partially nectarivorous - see Methods)														X
Bird		Nectarinia	minima	LC			Sunbird (entire group assumed at least partially nectarivorous - see Methods)													X
Bird		Nectarinia	minulla	LC			Sunbird (entire group assumed at least partially nectarivorous - see Methods)														X
Bird		Nectarinia	moreaui	NT			Sunbird (entire group assumed at least partially nectarivorous - see Methods)														X
Bird		Nectarinia	nectarinioides	LC			Sunbird (entire group assumed at least partially nectarivorous - see Methods)														X
Bird		Nectarinia	neergardi	NT			Sunbird (entire group assumed at least partially nectarivorous - see Methods)														X
Bird		Nectarinia	newtonii	LC			Sunbird (entire group assumed at least partially nectarivorous - see Methods)														X
Bird		Nectarinia	notata	LC			Sunbird (entire group assumed at least partially nectarivorous - see Methods)														X
Bird		Nectarinia	olivacea	LC			Sunbird (entire group assumed at least partially nectarivorous - see Methods)														X
Bird		Nectarinia	oritis	LC			Sunbird (entire group assumed at least partially nectarivorous - see Methods)														X
Bird		Nectarinia	osea	LC			Sunbird (entire group assumed at least partially nectarivorous - see Methods)								X						X	X
Bird		Nectarinia	oustaleti	LC			Sunbird (entire group assumed at least partially nectarivorous - see Methods)														X
Bird		Nectarinia	pembae	LC			Sunbird (entire group assumed at least partially nectarivorous - see Methods)														X
Bird		Nectarinia	preussi	LC			Sunbird (entire group assumed at least partially nectarivorous - see Methods)														X
Bird		Nectarinia	pulchella	LC			Sunbird (entire group assumed at least partially nectarivorous - see Methods)														X
Bird		Nectarinia	purpureiventris	LC			Sunbird (entire group assumed at least partially nectarivorous - see Methods)														X
Bird		Nectarinia	regia	LC			Sunbird (entire group assumed at least partially nectarivorous - see Methods)														X
Bird		Nectarinia	reichenbachii	LC			Sunbird (entire group assumed at least partially nectarivorous - see Methods)														X
Bird		Nectarinia	reichenowi	LC			Sunbird (entire group assumed at least partially nectarivorous - see Methods)														X
Bird		Nectarinia	rockefelleri	VU			Sunbird (entire group assumed at least partially nectarivorous - see Methods)														X
Bird		Nectarinia	rubescens	LC			Sunbird (entire group assumed at least partially nectarivorous - see Methods)														X
Bird		Nectarinia	rufipennis	VU			Sunbird (entire group assumed at least partially nectarivorous - see Methods)														X
Bird		Nectarinia	seimundi	LC			Sunbird (entire group assumed at least partially nectarivorous - see Methods)														X
Bird		Nectarinia	senegalensis	LC			Sunbird (entire group assumed at least partially nectarivorous - see Methods)														X
Bird		Nectarinia	shelleyi	LC			Sunbird (entire group assumed at least partially nectarivorous - see Methods)														X
Bird		Nectarinia	solaris	LC			Sunbird (entire group assumed at least partially nectarivorous - see Methods)													X
Bird		Nectarinia	sovimanga	LC			Sunbird (entire group assumed at least partially nectarivorous - see Methods)														X
Bird		Nectarinia	sperata	LC			Sunbird (entire group assumed at least partially nectarivorous - see Methods)													X
Bird		Nectarinia	superba	LC			Sunbird (entire group assumed at least partially nectarivorous - see Methods)														X
Bird		Nectarinia	tacazze	LC			Sunbird (entire group assumed at least partially nectarivorous - see Methods)														X
Bird		Nectarinia	talatala	LC			Sunbird (entire group assumed at least partially nectarivorous - see Methods)														X
Bird		Nectarinia	thomensis	VU			Sunbird (entire group assumed at least partially nectarivorous - see Methods)														X
Bird		Nectarinia	ursulae	NT			Sunbird (entire group assumed at least partially nectarivorous - see Methods)														X
Bird		Nectarinia	venusta	LC			Sunbird (entire group assumed at least partially nectarivorous - see Methods)														X
Bird		Nectarinia	veroxii	LC			Sunbird (entire group assumed at least partially nectarivorous - see Methods)														X
Bird		Nectarinia	verticalis	LC			Sunbird (entire group assumed at least partially nectarivorous - see Methods)														X
Bird		Nectarinia	violacea	LC			Sunbird (entire group assumed at least partially nectarivorous - see Methods)														X
Bird		Nectarinia	zeylonica	LC			Sunbird (entire group assumed at least partially nectarivorous - see Methods)													X
Bird		Promerops	gurneyi	LC			Olson and Ames 1984														X
Bird		Promerops	cafer	LC			Olson and Ames 1984														X
Bird		Parus	caeruleus	LC			Búrquez 1989						X		X		X					X
Bird		Dendroica	coronata	LC			Fisk and Steen 1976				X			X		X			X
Bird		Dendroica	nigrescens	LC			Gryj et al 1990							X		X
Bird		Dendroica	virens	LC			Toledo 1977				X			X		X			X
Bird		Icteria	virens	LC			del Rio et al 1992				X		X	X		X
Bird		Mniotilta	varia	LC			Rogers 1997				X	X	X	X		X		X	X
Bird		Parula	americana	LC			Toledo 1977				X	X	X	X		X		X	X
Bird		Parula	pitiayumi	LC			Gryj et al 1990				X			X		X			X
Bird		Vermivora	ruficapilla	LC			Gryj et al 1990				X		X	X		X		X
Bird		Wilsonia	pusilla	LC			Gryj et al 1990				X		X	X		X			X
Bird		Passer	domesticus	LC			Leveau 2008			X	X	X	X	X	X	X	X	X	X	X	X	X
Bird		Neodrepanis	coruscans	LC			Driskell et al 2007														X
Bird		Neodrepanis	hypoxanthus	VU			Driskell et al 2007														X
Bird		Campephilus	melanoleucos	LC			Rocca and Sazima 2010				X			X					X
Bird		Celeus	flavescens	LC			Dalsgaard 2011												X
Bird		Celeus	grammicus	LC			Dalsgaard 2011												X
Bird		Celeus	undatus	LC			Dalsgaard 2011												X
Bird		Colaptes	campestris	LC			Dalsgaard 2011												X
Bird		Colaptes	melanochloros	LC			Dalsgaard 2011												X
Bird	Picidae	Melanerpes	candidus	LC			del Hoyo et al 2011												X
Bird	Picidae	Melanerpes	hypopolius	LC			del Hoyo et al 2011							X
Bird	Picidae	Melanerpes	rubricapillus	LC			del Hoyo et al 2011							X					X
Bird	Psittaculidae	Chalcopsitta	atra	LC			del Hoyo et al 2011													X
Bird	Psittaculidae	Chalcopsitta	cardinalis	LC			del Hoyo et al 2011											X
Bird	Psittaculidae	Chalcopsitta	duivenbodei	LC			del Hoyo et al 2011											X		X
Bird	Psittaculidae	Chalcopsitta	sintillata	LC			del Hoyo et al 2011											X		X
Bird		Charmosyna	amabilis	CR			Forshaw and Cooper 1981											X
Bird		Charmosyna	diadema	CR			Forshaw and Cooper 1981											X
Bird		Charmosyna	josefinae	LC			Forshaw and Cooper 1981											X		X
Bird		Charmosyna	margarethae	NT			Forshaw and Cooper 1981											X
Bird		Charmosyna	meeki	NT			Forshaw and Cooper 1981											X
Bird		Charmosyna	multistriata	NT			Forshaw and Cooper 1981											X		X
Bird		Charmosyna	palmarum	VU			Forshaw and Cooper 1981											X
Bird		Charmosyna	papou	LC			Forshaw and Cooper 1981											X		X
Bird		Charmosyna	placentis	LC			Forshaw and Cooper 1981											X		X
Bird		Charmosyna	pulchella	LC			Forshaw and Cooper 1981											X		X
Bird		Charmosyna	rubrigularis	LC			Forshaw and Cooper 1981											X
Bird		Charmosyna	rubronotata	LC			Forshaw and Cooper 1981											X		X
Bird		Charmosyna	toxopei	CR			Forshaw and Cooper 1981													X
Bird		Charmosyna	wilhelminae	LC			Forshaw and Cooper 1981											X		X
Bird		Eos	bornea	LC			Forshaw and Cooper 1981													X
Bird		Eos	cyanogenia	VU			Forshaw and Cooper 1981													X
Bird		Eos	histrio	EN			Forshaw and Cooper 1981													X
Bird		Eos	reticulata	NT			Forshaw and Cooper 1981													X
Bird		Eos	semilarvata	LC			Forshaw and Cooper 1981													X
Bird		Eos	squamata	LC			Forshaw and Cooper 1981													X
Bird		Glossopsitta	concinna	LC			Forshaw and Cooper 1981											X
Bird		Glossopsitta	porphyrocephala	LC			Forshaw and Cooper 1981											X
Bird		Glossopsitta	pusilla	LC			Forshaw and Cooper 1981											X
Bird		Lorius	albidinucha	NT			Forshaw and Cooper 1981											X
Bird		Lorius	chlorocercus	LC			Forshaw and Cooper 1981											X
Bird		Lorius	domicella	VU			Forshaw and Cooper 1981													X
Bird		Lorius	garrulus	VU			Forshaw and Cooper 1981													X
Bird		Lorius	hypoinochrous	LC			Forshaw and Cooper 1981											X
Bird		Lorius	lory	LC			Forshaw and Cooper 1981											X		X
Bird		Neopsittacus	musschenbroekii	LC			Forshaw and Cooper 1981											X		X
Bird		Neopsittacus	pullicauda	LC			Forshaw and Cooper 1981											X		X
Bird		Oreopsittacus	arfaki	LC			Forshaw and Cooper 1981											X		X
Bird		Phigys	solitarius	LC			Forshaw and Cooper 1981											X
Bird		Pseudeos	fuscata	LC			Forshaw and Cooper 1981											X		X
Bird		Psitteuteles	goldiei	LC			Forshaw and Cooper 1981											X		X
Bird		Psitteuteles	iris	NT			Forshaw and Cooper 1981													X
Bird		Psitteuteles	versicolor	LC			Forshaw and Cooper 1981											X
Bird		Trichoglossus	chlorolepidotus	LC			Forshaw and Cooper 1981											X
Bird		Trichoglossus	euteles	LC			Forshaw and Cooper 1981													X
Bird		Trichoglossus	flavoviridis	LC			Forshaw and Cooper 1981													X
Bird		Trichoglossus	haematodus	LC			Forshaw and Cooper 1981											X		X
Bird		Trichoglossus	johnstoniae	NT			Forshaw and Cooper 1981													X
Bird		Trichoglossus	ornatus	LC			Forshaw and Cooper 1981													X
Bird		Trichoglossus	rubiginosus	LC			Forshaw and Cooper 1981											X
Bird		Vini	australis	LC			Forshaw and Cooper 1981											X
Bird		Vini	kuhlii	EN			Forshaw and Cooper 1981											X
Bird		Vini	peruviana	VU			Forshaw and Cooper 1981											X
Bird		Vini	stepheni	VU			Forshaw and Cooper 1981											X
Bird		Vini	ultramarina	EN			Forshaw and Cooper 1981											X
Bird		Aratinga	acuticaudata	LC			Forshaw and Cooper 1981												X
Bird		Aratinga	aurea	LC			Forshaw and Cooper 1981												X
Bird		Aratinga	leucophtalmus	LC			Forshaw and Cooper 1981												X
Bird		Aratinga	nana	LC			Forshaw and Cooper 1981				X			X
Bird		Aratinga	weddellii	LC			Forshaw and Cooper 1981												X
Bird		Brotogeris	chiriri	LC			Forshaw and Cooper 1981												X
Bird		Brotogeris	chrysopterus	LC			Forshaw and Cooper 1981												X
Bird		Brotogeris	cyanoptera	LC			Forshaw and Cooper 1981												X
Bird		Brotogeris	tirica	LC			Forshaw and Cooper 1981												X
Bird		Diopsittaca	nobilis	LC			Forshaw and Cooper 1981												X
Bird		Enicognathus	leptorynchus	LC			Forshaw and Cooper 1981												X
Bird		Lathamus	discolor	EN			Forshaw and Cooper 1981											X
Bird		Nandayus	nenday	LC			Forshaw and Cooper 1981				X					X			X
Bird		Pionites	leucogaster	LC			Forshaw and Cooper 1981												X
Bird		Pionus	menstruus	LC			Forshaw and Cooper 1981				X			X					X
Bird		Primolius	auricollis	LC			Forshaw and Cooper 1981												X
Bird		Pyrrhura	frontalis	LC			Forshaw and Cooper 1981												X
Bird		Serinus	canarius	LC			Valido et al 2002						X
Bird		Sturnus	unicolor	LC			Oatley and Skead 1972						X		X
Bird		Sturnus	vulgaris	LC			Feare 1993				X	X	X	X	X	X	X	X	X	X	X	X
Bird		Phylloscopus	collybita	LC			Salewski et al 2006					X	X		X		X			X	X	X
Bird		Phylloscopus	trochilus	LC			Salewski et al 2006					X	X		X	X	X			X	X	X
Bird		Sylvia	atricapilla	LC			Cecere et al 2011					X	X		X		X				X	X
Bird		Sylvia	borin	LC			Cecere et al 2011						X		X		X				X	X
Bird		Sylvia	curruca	LC			Cecere et al 2011					X	X		X	X	X			X	X	X
Bird		Sylvia	communis	LC			Cecere et al 2011					X	X		X		X				X	X
Bird		Sylvia	conspicillata	LC			Cecere et al 2011						X		X						X	X
Bird		Sylvia	hortensis	LC			Cecere et al 2011						X		X					X	X	X
Bird		Sylvia	melanocephala	LC			Cecere et al 2011						X		X		X				X	X
Bird		Sylvia	sarda	LC			Cecere et al 2011						X		X
Bird		Thinocorus	rumicivorus	LC			Sersic and Cocucci 1996			X									X
Bird		Cyanerpes	caeruleus	LC			Toledo 1977				X			X					X
Bird	Thraupidae	Cyanerpes	cyaneus	LC			del Hoyo et al 2011				X	X		X					X
Bird	Thraupidae	Cyanerpes	lucidus	LC			del Hoyo et al 2011							X					X
Bird		Dacnis	cyanea	LC			del Hoyo et al 2011							X					X
Bird		Dacnis	nigripes	NT			del Hoyo et al 2011												X
Bird		Euphonia	saturata	LC			Steiner 1979												X
Bird		Hemithraupis	guira	LC			Rocca and Sazima 2010												X
Bird		Hemithraupis	ruficapilla	LC			Rocca and Sazima 2010												X
Bird		Mitrospingus	cassinii	LC			Steiner 1979							X					X
Bird		Nemosia	pileata	LC			Rocca and Sazima 2010												X
Bird		Piranga	flava	LC			Rocca and Sazima 2010				X			X		X			X
Bird		Piranga	ludoviciana	LC			Rocca and Sazima 2010				X			X		X
Bird		Piranga	rubra	LC			Toledo 1977				X			X		X			X
Bird		Ramphocelus	bresilius	LC			Rocca and Sazima 2010												X
Bird		Ramphocelus	nigrogulares	LC			Rocca and Sazima 2010												X
Bird		Schistochlamys	melanopis	LC			Rocca and Sazima 2010												X
Bird		Schistochlamys	ruficapillus	LC			Rocca and Sazima 2010												X
Bird		Stephanophorus	diadematus	LC			Rocca and Sazima 2010												X
Bird		Tachyphonus	cristatus	LC			Rocca and Sazima 2010												X
Bird		Tachyphonus	rufus	LC			Rocca and Sazima 2010				X			X					X
Bird		Tachyphonus	surinamus	LC			Rocca and Sazima 2010												X
Bird		Tangara	cayana	LC			Naoki 2003												X
Bird		Tangara	chilensis	LC			Naoki 2003												X
Bird		Tangara	cyanocephala	LC			Naoki 2003												X
Bird		Tangara	desmaresti	LC			Naoki 2003												X
Bird		Tangara	preciosa	LC			Naoki 2003												X
Bird		Tangara	seledon	LC			Naoki 2003												X
Bird		Thraupis	abbas	LC			Toledo 1977							X
Bird		Thraupis	bonariensis	LC			Rocca and Sazima 2010												X
Bird		Thraupis	episcopus	LC			Rocca and Sazima 2010							X					X
Bird		Oxyruncus	cristatus	LC			Rocca and Sazima 2010							X					X
Bird		Tityra	semifasciata	LC			Toledo 1977							X					X
Bird	Trochilidae	Anopetia	gounellei	LC			Taxon assumed at least partially nectarivorous - see Methods												X
Bird	Trochilidae	Eutoxeres	aquila	LC			Taxon assumed at least partially nectarivorous - see Methods							X					X
Bird	Trochilidae	Eutoxeres	condamini	LC			Taxon assumed at least partially nectarivorous - see Methods												X
Bird	Trochilidae	Glaucis	aenea	LC			Taxon assumed at least partially nectarivorous - see Methods							X					X
Bird	Trochilidae	Glaucis	dohrnii	EN			Taxon assumed at least partially nectarivorous - see Methods												X
Bird	Trochilidae	Glaucis	hirsuta	LC			Taxon assumed at least partially nectarivorous - see Methods				X	X		X					X
Bird	Trochilidae	Phaethornis	aethopyga	NE, but LC is likely since I can find no evidence on the internet that it is rare.			Taxon assumed at least partially nectarivorous - see Methods												X
Bird	Trochilidae	Phaethornis	anthophilus	LC			Taxon assumed at least partially nectarivorous - see Methods							X					X
Bird	Trochilidae	Phaethornis	atrimentalis	LC			Taxon assumed at least partially nectarivorous - see Methods												X
Bird	Trochilidae	Phaethornis	augusti	LC			Taxon assumed at least partially nectarivorous - see Methods												X
Bird	Trochilidae	Phaethornis	bourcieri	LC			Taxon assumed at least partially nectarivorous - see Methods												X
Bird	Trochilidae	Phaethornis	eurynome	LC			Taxon assumed at least partially nectarivorous - see Methods												X
Bird	Trochilidae	Phaethornis	griseogularis	LC			Taxon assumed at least partially nectarivorous - see Methods												X
Bird	Trochilidae	Phaethornis	guy	LC			Taxon assumed at least partially nectarivorous - see Methods				X			X					X
Bird	Trochilidae	Phaethornis	hispidus	LC			Taxon assumed at least partially nectarivorous - see Methods												X
Bird	Trochilidae	Phaethornis	idaliae	LC			Taxon assumed at least partially nectarivorous - see Methods												X
Bird	Trochilidae	Phaethornis	koepckeae	NT			Taxon assumed at least partially nectarivorous - see Methods												X
Bird	Trochilidae	Phaethornis	longirostris	LC			Taxon assumed at least partially nectarivorous - see Methods							X					X
Bird	Trochilidae	Phaethornis	longuemareus	LC			Taxon assumed at least partially nectarivorous - see Methods				X								X
Bird	Trochilidae	Phaethornis	malaris	LC			Taxon assumed at least partially nectarivorous - see Methods												X
Bird	Trochilidae	Phaethornis	nattereri	LC			Taxon assumed at least partially nectarivorous - see Methods												X
Bird	Trochilidae	Phaethornis	philippii	LC			Taxon assumed at least partially nectarivorous - see Methods												X
Bird	Trochilidae	Phaethornis	pretrei	LC			Taxon assumed at least partially nectarivorous - see Methods												X
Bird	Trochilidae	Phaethornis	ruber	LC			Taxon assumed at least partially nectarivorous - see Methods												X
Bird	Trochilidae	Phaethornis	rupurumii	LC			Taxon assumed at least partially nectarivorous - see Methods												X
Bird	Trochilidae	Phaethornis	squalidus	LC			Taxon assumed at least partially nectarivorous - see Methods												X
Bird	Trochilidae	Phaethornis	striigularis	LC			Taxon assumed at least partially nectarivorous - see Methods							X					X
Bird	Trochilidae	Phaethornis	stuarti	LC			Taxon assumed at least partially nectarivorous - see Methods												X
Bird	Trochilidae	Phaethornis	subochraceus	LC			Taxon assumed at least partially nectarivorous - see Methods												X
Bird	Trochilidae	Phaethornis	superciliosus	LC			Taxon assumed at least partially nectarivorous - see Methods												X
Bird	Trochilidae	Phaethornis	syrmatophorus	LC			Taxon assumed at least partially nectarivorous - see Methods												X
Bird	Trochilidae	Phaethornis	yaruqui	LC			Taxon assumed at least partially nectarivorous - see Methods							X					X
Bird	Trochilidae	Ramphodon	naevius	NT			Taxon assumed at least partially nectarivorous - see Methods												X
Bird	Trochilidae	Threnetes	leucurus	LC			Taxon assumed at least partially nectarivorous - see Methods												X
Bird	Trochilidae	Threnetes	niger	LC			Taxon assumed at least partially nectarivorous - see Methods												X
Bird	Trochilidae	Threnetes	ruckeri	LC			Taxon assumed at least partially nectarivorous - see Methods							X					X
Bird	Trochilidae	Abeillia	abeillei	LC			Taxon assumed at least partially nectarivorous - see Methods							X
Bird	Trochilidae	Adelomyia	melanogenys	LC			Taxon assumed at least partially nectarivorous - see Methods												X
Bird	Trochilidae	Aglaeactis	aliciae	EN			Taxon assumed at least partially nectarivorous - see Methods												X
Bird	Trochilidae	Aglaeactis	castelnaudii	LC			Taxon assumed at least partially nectarivorous - see Methods												X
Bird	Trochilidae	Aglaeactis	cupripennis	LC			Taxon assumed at least partially nectarivorous - see Methods												X
Bird	Trochilidae	Aglaeactis	pamela	LC			Taxon assumed at least partially nectarivorous - see Methods												X
Bird	Trochilidae	Aglaiocercus	berlepschi	EN			Taxon assumed at least partially nectarivorous - see Methods												X
Bird	Trochilidae	Aglaiocercus	coelestis	LC			Taxon assumed at least partially nectarivorous - see Methods												X
Bird	Trochilidae	Aglaiocercus	kingi	LC			Taxon assumed at least partially nectarivorous - see Methods												X
Bird	Trochilidae	Amazilia	brevirostris	LC			Taxon assumed at least partially nectarivorous - see Methods				X								X
Bird	Trochilidae	Amazilia	candida	LC			Taxon assumed at least partially nectarivorous - see Methods							X
Bird	Trochilidae	Amazilia	cyanocephala	LC			Taxon assumed at least partially nectarivorous - see Methods							X
Bird	Trochilidae	Amazilia	franciae	LC			Taxon assumed at least partially nectarivorous - see Methods												X
Bird	Trochilidae	Amazilia	leucogaster	LC			Taxon assumed at least partially nectarivorous - see Methods												X
Bird	Trochilidae	Amazilia	versicolor	LC			Taxon assumed at least partially nectarivorous - see Methods												X
Bird	Trochilidae	Amazilia	violiceps	LC			Taxon assumed at least partially nectarivorous - see Methods							X		X
Bird	Trochilidae	Amazilia	viridifrons	LC			Taxon assumed at least partially nectarivorous - see Methods							X
Bird	Trochilidae	Amazilia	amazilia	LC			Taxon assumed at least partially nectarivorous - see Methods												X
Bird	Trochilidae	Amazilia	castaneiventris	EN			Taxon assumed at least partially nectarivorous - see Methods												X
Bird	Trochilidae	Amazilia	luciae	CR			Taxon assumed at least partially nectarivorous - see Methods							x
Bird	Trochilidae	Amazilia	rutila	LC			Taxon assumed at least partially nectarivorous - see Methods							x		X
Bird	Trochilidae	Amazilia	tzacatl	LC			Taxon assumed at least partially nectarivorous - see Methods							x					X
Bird	Trochilidae	Amazilia	yucatanensis	LC			Taxon assumed at least partially nectarivorous - see Methods							X		X
Bird	Trochilidae	Androdon	aequatorialis	LC			Taxon assumed at least partially nectarivorous - see Methods							X					X
Bird	Trochilidae	Anthocephala	floriceps	VU			Taxon assumed at least partially nectarivorous - see Methods												X
Bird	Trochilidae	Anthracothorax	dominicus	LC			Taxon assumed at least partially nectarivorous - see Methods				X
Bird	Trochilidae	Anthracothorax	mango	LC			Taxon assumed at least partially nectarivorous - see Methods				X
Bird	Trochilidae	Anthracothorax	nigricollis	LC			Taxon assumed at least partially nectarivorous - see Methods				X			X					X
Bird	Trochilidae	Anthracothorax	prevostii	LC			Taxon assumed at least partially nectarivorous - see Methods				X			X		X			X
Bird	Trochilidae	Anthracothorax	veraguensis	LC			Taxon assumed at least partially nectarivorous - see Methods							X
Bird	Trochilidae	Anthracothorax	viridigula	LC			Taxon assumed at least partially nectarivorous - see Methods				X								X
Bird	Trochilidae	Anthracothorax	viridis	LC			Taxon assumed at least partially nectarivorous - see Methods				X
Bird	Trochilidae	Archilochus	alexandri	LC			Taxon assumed at least partially nectarivorous - see Methods							X		X
Bird	Trochilidae	Archilochus	colubris	LC			Taxon assumed at least partially nectarivorous - see Methods				X			X		X
Bird	Trochilidae	Atthis	ellioti	LC			Taxon assumed at least partially nectarivorous - see Methods							X
Bird	Trochilidae	Atthis	heloisa	LC			Taxon assumed at least partially nectarivorous - see Methods							X		X
Bird	Trochilidae	Augastes	lumachella	NT			Taxon assumed at least partially nectarivorous - see Methods												X
Bird	Trochilidae	Augastes	scutatus	NT			Taxon assumed at least partially nectarivorous - see Methods												X
Bird	Trochilidae	Avocettula	recurvirostris	LC			Taxon assumed at least partially nectarivorous - see Methods												X
Bird	Trochilidae	Basilinna	leucotis	LC			Taxon assumed at least partially nectarivorous - see Methods							X		X
Bird	Trochilidae	Basilinna	xantusii	LC			Taxon assumed at least partially nectarivorous - see Methods							X		X
Bird	Trochilidae	Boissonneaua	flavescens	LC			Taxon assumed at least partially nectarivorous - see Methods												X
Bird	Trochilidae	Boissonneaua	jardini	LC			Taxon assumed at least partially nectarivorous - see Methods												X
Bird	Trochilidae	Boissonneaua	matthewsii	LC			Taxon assumed at least partially nectarivorous - see Methods												X
Bird	Trochilidae	Calliphlox	amethystina	LC			Taxon assumed at least partially nectarivorous - see Methods												X
Bird	Trochilidae	Calliphlox	bryantae	LC			Taxon assumed at least partially nectarivorous - see Methods							X
Bird	Trochilidae	Calliphlox	evelynae	LC			Taxon assumed at least partially nectarivorous - see Methods				X					X
Bird	Trochilidae	Calliphlox	mitchellii	LC			Taxon assumed at least partially nectarivorous - see Methods							X					X
Bird	Trochilidae	Calothorax	lucifer	LC			Taxon assumed at least partially nectarivorous - see Methods							X		X
Bird	Trochilidae	Calothorax	pulcher	LC			Taxon assumed at least partially nectarivorous - see Methods							X
Bird	Trochilidae	Calypte	anna	LC			Taxon assumed at least partially nectarivorous - see Methods							X		X
Bird	Trochilidae	Calypte	costae	LC			Taxon assumed at least partially nectarivorous - see Methods							X		X
Bird	Trochilidae	Campylopterus	cirrochloris	LC			Taxon assumed at least partially nectarivorous - see Methods												X
Bird	Trochilidae	Campylopterus	curvipennis	LC			Taxon assumed at least partially nectarivorous - see Methods							X
Bird	Trochilidae	Campylopterus	duidae	LC			Taxon assumed at least partially nectarivorous - see Methods												X
Bird	Trochilidae	Campylopterus	ensipennis	NT			Taxon assumed at least partially nectarivorous - see Methods				X								X
Bird	Trochilidae	Campylopterus	excellens	NT			Taxon assumed at least partially nectarivorous - see Methods							X
Bird	Trochilidae	Campylopterus	falcatus	LC			Taxon assumed at least partially nectarivorous - see Methods												X
Bird	Trochilidae	Campylopterus	hemileucurus	LC			Taxon assumed at least partially nectarivorous - see Methods							X
Bird	Trochilidae	Campylopterus	hyperythrus	LC			Taxon assumed at least partially nectarivorous - see Methods												X
Bird	Trochilidae	Campylopterus	largipennis	LC			Taxon assumed at least partially nectarivorous - see Methods												X
Bird	Trochilidae	Campylopterus	phainopeplus	EN			Taxon assumed at least partially nectarivorous - see Methods												X
Bird	Trochilidae	Campylopterus	rufus	LC			Taxon assumed at least partially nectarivorous - see Methods							X
Bird	Trochilidae	Campylopterus	villaviscensio	NT			Taxon assumed at least partially nectarivorous - see Methods												x
Bird	Trochilidae	Chaetocercus	astreans	LC			Taxon assumed at least partially nectarivorous - see Methods												x
Bird	Trochilidae	Chaetocercus	berlepschi	EN			Taxon assumed at least partially nectarivorous - see Methods												X
Bird	Trochilidae	Chaetocercus	bombus	VU			Taxon assumed at least partially nectarivorous - see Methods												X
Bird	Trochilidae	Chaetocercus	heliodor	LC			Taxon assumed at least partially nectarivorous - see Methods							X					X
Bird	Trochilidae	Chaetocercus	jourdanii	LC			Taxon assumed at least partially nectarivorous - see Methods				X								X
Bird	Trochilidae	Chaetocercus	mulsant	LC			Taxon assumed at least partially nectarivorous - see Methods												X
Bird	Trochilidae	Chalcostigma	herrani	LC			Taxon assumed at least partially nectarivorous - see Methods												X
Bird	Trochilidae	Chalcostigma	heteropogon	LC			Taxon assumed at least partially nectarivorous - see Methods												X
Bird	Trochilidae	Chalcostigma	olivaceum	LC			Taxon assumed at least partially nectarivorous - see Methods												X
Bird	Trochilidae	Chalcostigma	ruficeps	LC			Taxon assumed at least partially nectarivorous - see Methods												X
Bird	Trochilidae	Chalcostigma	stanleyi	LC			Taxon assumed at least partially nectarivorous - see Methods												X
Bird	Trochilidae	Chalybura	buffonii	LC			Taxon assumed at least partially nectarivorous - see Methods							X					X
Bird	Trochilidae	Chalybura	urochrysia	LC			Taxon assumed at least partially nectarivorous - see Methods							X					X
Bird	Trochilidae	Chlorostilbon	alice	LC			Taxon assumed at least partially nectarivorous - see Methods												X
Bird	Trochilidae	Chlorostilbon	assimilis	LC			Taxon assumed at least partially nectarivorous - see Methods							X
Bird	Trochilidae	Chlorostilbon	aureoventris	LC			Taxon assumed at least partially nectarivorous - see Methods												X
Bird	Trochilidae	Chlorostilbon	auriceps	LC			Taxon assumed at least partially nectarivorous - see Methods							X
Bird	Trochilidae	Chlorostilbon	canivetii	LC			Taxon assumed at least partially nectarivorous - see Methods							X
Bird	Trochilidae	Chlorostilbon	forficatus	LC			Taxon assumed at least partially nectarivorous - see Methods							X
Bird	Trochilidae	Chlorostilbon	gibsoni	LC			Taxon assumed at least partially nectarivorous - see Methods												X
Bird	Trochilidae	Chlorostilbon	maugaeus	LC			Taxon assumed at least partially nectarivorous - see Methods				X
Bird	Trochilidae	Chlorostilbon	melanorhynchus	LC			Taxon assumed at least partially nectarivorous - see Methods												X
Bird	Trochilidae	Chlorostilbon	mellisugus	LC			Taxon assumed at least partially nectarivorous - see Methods					X
Bird	Trochilidae	Chlorostilbon	notatus	LC			Taxon assumed at least partially nectarivorous - see Methods												X
Bird	Trochilidae	Chlorostilbon	olivaresi	LC			Taxon assumed at least partially nectarivorous - see Methods												X
Bird	Trochilidae	Chlorostilbon	poortmani	LC			Taxon assumed at least partially nectarivorous - see Methods												X
Bird	Trochilidae	Chlorostilbon	ricordii	LC			Taxon assumed at least partially nectarivorous - see Methods				X
Bird	Trochilidae	Chlorostilbon	russatus	LC			Taxon assumed at least partially nectarivorous - see Methods												X
Bird	Trochilidae	Chlorostilbon	stenurus	LC			Taxon assumed at least partially nectarivorous - see Methods												X
Bird	Trochilidae	Chlorostilbon	swainsonii	LC			Taxon assumed at least partially nectarivorous - see Methods				X
Bird	Trochilidae	Chrysolampis	mosquitus	LC			Taxon assumed at least partially nectarivorous - see Methods				X	X							X
Bird	Trochilidae	Chrysuronia	oenone	LC			Taxon assumed at least partially nectarivorous - see Methods												X
Bird	Trochilidae	Clytolaema	rubricauda	LC			Taxon assumed at least partially nectarivorous - see Methods												X
Bird	Trochilidae	Coeligena	bonapartei	LC			Taxon assumed at least partially nectarivorous - see Methods												X
Bird	Trochilidae	Coeligena	coeligena	LC			Taxon assumed at least partially nectarivorous - see Methods												X
Bird	Trochilidae	Coeligena	eos	NE, but probably LC since it's considered "fairly common" by Hilty 2003			Taxon assumed at least partially nectarivorous - see Methods												X
Bird	Trochilidae	Coeligena	helianthea	LC			Taxon assumed at least partially nectarivorous - see Methods												X
Bird	Trochilidae	Coeligena	inca	NE, but probably LC since it is "locally fairly common," according to Züchner 1999			Taxon assumed at least partially nectarivorous - see Methods												X
Bird	Trochilidae	Coeligena	iris	LC			Taxon assumed at least partially nectarivorous - see Methods												X
Bird	Trochilidae	Coeligena	lutetiae	LC			Taxon assumed at least partially nectarivorous - see Methods												X
Bird	Trochilidae	Coeligena	orina	CR			Taxon assumed at least partially nectarivorous - see Methods												X
Bird	Trochilidae	Coeligena	phalerata	LC			Taxon assumed at least partially nectarivorous - see Methods												X
Bird	Trochilidae	Coeligena	prunellei	VU			Taxon assumed at least partially nectarivorous - see Methods												X
Bird	Trochilidae	Coeligena	torquata	LC			Taxon assumed at least partially nectarivorous - see Methods												X
Bird	Trochilidae	Coeligena	violifer	LC			Taxon assumed at least partially nectarivorous - see Methods												X
Bird	Trochilidae	Coeligena	wilsoni	LC			Taxon assumed at least partially nectarivorous - see Methods												X
Bird	Trochilidae	Colibri	coruscans	LC			Taxon assumed at least partially nectarivorous - see Methods												X
Bird	Trochilidae	Colibri	delphinae	LC			Taxon assumed at least partially nectarivorous - see Methods				X			X					X
Bird	Trochilidae	Colibri	serrirostris	LC			Taxon assumed at least partially nectarivorous - see Methods												X
Bird	Trochilidae	Colibri	thalassinus	LC			Taxon assumed at least partially nectarivorous - see Methods							X		X			X
Bird	Trochilidae	Cynanthus	bicolor	LC			Taxon assumed at least partially nectarivorous - see Methods									X
Bird	Trochilidae	Cynanthus	latirostris	LC			Taxon assumed at least partially nectarivorous - see Methods							X		X
Bird	Trochilidae	Cynanthus	sordidus	LC			Taxon assumed at least partially nectarivorous - see Methods							X
Bird	Trochilidae	Damophila	julie	LC			Taxon assumed at least partially nectarivorous - see Methods							X					X
Bird	Trochilidae	Discosura	conversii	LC			Taxon assumed at least partially nectarivorous - see Methods							X					X
Bird	Trochilidae	Discosura	langsdorffi	LC			Taxon assumed at least partially nectarivorous - see Methods												X
Bird	Trochilidae	Discosura	letitiae	DD			Taxon assumed at least partially nectarivorous - see Methods												X
Bird	Trochilidae	Discosura	longicauda	LC			Taxon assumed at least partially nectarivorous - see Methods												X
Bird	Trochilidae	Discosura	popelairii	LC			Taxon assumed at least partially nectarivorous - see Methods												X
Bird	Trochilidae	Doricha	eliza	NT			Taxon assumed at least partially nectarivorous - see Methods							X
Bird	Trochilidae	Doricha	enicura	LC			Taxon assumed at least partially nectarivorous - see Methods							X
Bird	Trochilidae	Doryfera	johannae	LC			Taxon assumed at least partially nectarivorous - see Methods												X
Bird	Trochilidae	Doryfera	ludovicae	LC			Taxon assumed at least partially nectarivorous - see Methods							X					X
Bird	Trochilidae	Elvira	chionura	LC			Taxon assumed at least partially nectarivorous - see Methods							X
Bird	Trochilidae	Elvira	cupreiceps	LC			Taxon assumed at least partially nectarivorous - see Methods							X
Bird	Trochilidae	Ensifera	ensifera	LC			Taxon assumed at least partially nectarivorous - see Methods												X
Bird	Trochilidae	Eriocnemus	alinae	LC			Taxon assumed at least partially nectarivorous - see Methods												X
Bird	Trochilidae	Eriocnemus	cupreoventris	NT			Taxon assumed at least partially nectarivorous - see Methods												X
Bird	Trochilidae	Eriocnemus	derbyi	NT			Taxon assumed at least partially nectarivorous - see Methods												X
Bird	Trochilidae	Eriocnemus	glaucopoides	LC			Taxon assumed at least partially nectarivorous - see Methods												X
Bird	Trochilidae	Eriocnemus	godini	CR			Taxon assumed at least partially nectarivorous - see Methods												X
Bird	Trochilidae	Eriocnemus	isabellae	CR			Taxon assumed at least partially nectarivorous - see Methods												X
Bird	Trochilidae	Eriocnemus	luciani	LC			Taxon assumed at least partially nectarivorous - see Methods												X
Bird	Trochilidae	Eriocnemus	mirabilis	CR			Taxon assumed at least partially nectarivorous - see Methods												X
Bird	Trochilidae	Eriocnemus	mosquera	LC			Taxon assumed at least partially nectarivorous - see Methods												X
Bird	Trochilidae	Eriocnemus	nigrivestis	CR			Taxon assumed at least partially nectarivorous - see Methods												X
Bird	Trochilidae	Eriocnemus	vestitus	LC			Taxon assumed at least partially nectarivorous - see Methods												X
Bird	Trochilidae	Eugenes	fulgens	LC			Taxon assumed at least partially nectarivorous - see Methods							X		X
Bird	Trochilidae	Eulampis	holosericeus	LC			Taxon assumed at least partially nectarivorous - see Methods				X	X
Bird	Trochilidae	Eulampis	jugularis	LC			Taxon assumed at least partially nectarivorous - see Methods				X	X
Bird	Trochilidae	Eulidia	yarrellii	EN			Taxon assumed at least partially nectarivorous - see Methods												X
Bird	Trochilidae	Eupetomena	macrourus	LC			Taxon assumed at least partially nectarivorous - see Methods												X
Bird	Trochilidae	Eupherusa	cyanophrys	EN			Taxon assumed at least partially nectarivorous - see Methods							X
Bird	Trochilidae	Eupherusa	eximia	LC			Taxon assumed at least partially nectarivorous - see Methods							X
Bird	Trochilidae	Eupherusa	nigriventris	LC			Taxon assumed at least partially nectarivorous - see Methods							X
Bird	Trochilidae	Eupherusa	poliocerca	VU			Taxon assumed at least partially nectarivorous - see Methods							X
Bird	Trochilidae	Florisuga	fuscus	LC			Taxon assumed at least partially nectarivorous - see Methods												X
Bird	Trochilidae	Florisuga	mellivora	LC			Taxon assumed at least partially nectarivorous - see Methods				X	X		X					X
Bird	Trochilidae	Goethalsia	bella	NT			Taxon assumed at least partially nectarivorous - see Methods							X
Bird	Trochilidae	Goldmania	violiceps	LC			Taxon assumed at least partially nectarivorous - see Methods							X					X
Bird	Trochilidae	Haplophaedia	assimilis	LC			Taxon assumed at least partially nectarivorous - see Methods												X
Bird	Trochilidae	Haplophaedia	aureliae	LC			Taxon assumed at least partially nectarivorous - see Methods							X					X
Bird	Trochilidae	Haplophaedia	lugens	NT			Taxon assumed at least partially nectarivorous - see Methods												X
Bird	Trochilidae	Heliactin	bilophus	LC			Taxon assumed at least partially nectarivorous - see Methods												X
Bird	Trochilidae	Heliangelus	amethysticollis	LC			Taxon assumed at least partially nectarivorous - see Methods												X
Bird	Trochilidae	Heliangelus	clarisse	NE, but likely LC since it is common according to Hilty 2003			Taxon assumed at least partially nectarivorous - see Methods												X
Bird	Trochilidae	Heliangelus	exortis	LC			Taxon assumed at least partially nectarivorous - see Methods												X
Bird	Trochilidae	Heliangelus	mavors	LC			Taxon assumed at least partially nectarivorous - see Methods												X
Bird	Trochilidae	Heliangelus	micrastur	LC			Taxon assumed at least partially nectarivorous - see Methods												X
Bird	Trochilidae	Heliangelus	regalis	EN			Taxon assumed at least partially nectarivorous - see Methods												X
Bird	Trochilidae	Heliangelus	strophianus	LC			Taxon assumed at least partially nectarivorous - see Methods												X
Bird	Trochilidae	Heliangelus	viola	LC			Taxon assumed at least partially nectarivorous - see Methods												X
Bird	Trochilidae	Heliangelus	zusii	DD			Taxon assumed at least partially nectarivorous - see Methods												X
Bird	Trochilidae	Heliodoxa	aurescens	LC			Taxon assumed at least partially nectarivorous - see Methods												X
Bird	Trochilidae	Heliodoxa	branickii	LC			Taxon assumed at least partially nectarivorous - see Methods												X
Bird	Trochilidae	Heliodoxa	gularis	NT			Taxon assumed at least partially nectarivorous - see Methods												X
Bird	Trochilidae	Heliodoxa	imperatrix	LC			Taxon assumed at least partially nectarivorous - see Methods												X
Bird	Trochilidae	Heliodoxa	jacula	LC			Taxon assumed at least partially nectarivorous - see Methods							X					X
Bird	Trochilidae	Heliodoxa	leadbeateri	LC			Taxon assumed at least partially nectarivorous - see Methods												X
Bird	Trochilidae	Heliodoxa	rubinoides	LC			Taxon assumed at least partially nectarivorous - see Methods												X
Bird	Trochilidae	Heliodoxa	schreibersii	LC			Taxon assumed at least partially nectarivorous - see Methods												X
Bird	Trochilidae	Heliodoxa	xanthogonys	LC			Taxon assumed at least partially nectarivorous - see Methods												X
Bird	Trochilidae	Heliomaster	constantii	LC			Taxon assumed at least partially nectarivorous - see Methods							X		X
Bird	Trochilidae	Heliomaster	furcifer	LC			Taxon assumed at least partially nectarivorous - see Methods												X
Bird	Trochilidae	Heliomaster	longirostris	LC			Taxon assumed at least partially nectarivorous - see Methods				X			X					X
Bird	Trochilidae	Heliomaster	squamosus	LC			Taxon assumed at least partially nectarivorous - see Methods												X
Bird	Trochilidae	Heliothryx	aurita	LC			Taxon assumed at least partially nectarivorous - see Methods												X
Bird	Trochilidae	Heliothryx	barroti	LC			Taxon assumed at least partially nectarivorous - see Methods							X					X
Bird	Trochilidae	Hylocharis	chrysura	LC			Taxon assumed at least partially nectarivorous - see Methods												X
Bird	Trochilidae	Hylocharis	cyanus	LC			Taxon assumed at least partially nectarivorous - see Methods												X
Bird	Trochilidae	Hylocharis	eliciae	LC			Taxon assumed at least partially nectarivorous - see Methods							X					X
Bird	Trochilidae	Hylocharis	grayi	LC			Taxon assumed at least partially nectarivorous - see Methods												X
Bird	Trochilidae	Hylocharis	humboldtii	LC			Taxon assumed at least partially nectarivorous - see Methods							X					X
Bird	Trochilidae	Hylocharis	sapphirina	LC			Taxon assumed at least partially nectarivorous - see Methods												X
Bird	Trochilidae	Hylonympha	macrocerca	EN			Taxon assumed at least partially nectarivorous - see Methods												X
Bird	Trochilidae	Klais	guimeti	LC			Taxon assumed at least partially nectarivorous - see Methods							X					X
Bird	Trochilidae	Lafresnaya	lafresnayi	LC			Taxon assumed at least partially nectarivorous - see Methods												X
Bird	Trochilidae	Lampornis	amethystinus	LC			Taxon assumed at least partially nectarivorous - see Methods							X
Bird	Trochilidae	Lampornis	calolaema	LC			Taxon assumed at least partially nectarivorous - see Methods							X
Bird	Trochilidae	Lampornis	castaneoventris	LC			Taxon assumed at least partially nectarivorous - see Methods							X
Bird	Trochilidae	Lampornis	clemenciae	LC			Taxon assumed at least partially nectarivorous - see Methods							X		X
Bird	Trochilidae	Lampornis	sybillae	LC			Taxon assumed at least partially nectarivorous - see Methods							X
Bird	Trochilidae	Lampornis	viridipallens	LC			Taxon assumed at least partially nectarivorous - see Methods							X
Bird	Trochilidae	Lamprolaima	rhami	LC			Taxon assumed at least partially nectarivorous - see Methods							X
Bird	Trochilidae	Lepidopyga	coeruleogularis	LC			Taxon assumed at least partially nectarivorous - see Methods							X					X
Bird	Trochilidae	Lepidopyga	goudoti	LC			Taxon assumed at least partially nectarivorous - see Methods												X
Bird	Trochilidae	Lepidopyga	lilliae	CR			Taxon assumed at least partially nectarivorous - see Methods												X
Bird	Trochilidae	Lesbia	nuna	LC			Taxon assumed at least partially nectarivorous - see Methods												X
Bird	Trochilidae	Lesbia	victoriae	LC			Taxon assumed at least partially nectarivorous - see Methods												X
Bird	Trochilidae	Leucippus	baeri	LC			Taxon assumed at least partially nectarivorous - see Methods												X
Bird	Trochilidae	Leucippus	chionogaster	LC			Taxon assumed at least partially nectarivorous - see Methods												X
Bird	Trochilidae	Leucippus	chlorocercus	LC			Taxon assumed at least partially nectarivorous - see Methods												X
Bird	Trochilidae	Leucippus	fallax	LC			Taxon assumed at least partially nectarivorous - see Methods												X
Bird	Trochilidae	Leucippus	taczanowskii	LC			Taxon assumed at least partially nectarivorous - see Methods												X
Bird	Trochilidae	Leucippus	viridicauda	LC			Taxon assumed at least partially nectarivorous - see Methods												X
Bird	Trochilidae	Leucochloris	albicollis	LC			Taxon assumed at least partially nectarivorous - see Methods												X
Bird	Trochilidae	Loddigesia	mirabilis	EN			Taxon assumed at least partially nectarivorous - see Methods												X
Bird	Trochilidae	Lophornis	adorabilis	LC			Taxon assumed at least partially nectarivorous - see Methods							X
Bird	Trochilidae	Lophornis	brachylophus	CR			Taxon assumed at least partially nectarivorous - see Methods							X
Bird	Trochilidae	Lophornis	chalybeus	LC			Taxon assumed at least partially nectarivorous - see Methods												X
Bird	Trochilidae	Lophornis	delattrei	LC			Taxon assumed at least partially nectarivorous - see Methods							X					X
Bird	Trochilidae	Lophornis	gouldii	LC			Taxon assumed at least partially nectarivorous - see Methods												X
Bird	Trochilidae	Lophornis	helenae	LC			Taxon assumed at least partially nectarivorous - see Methods							X
Bird	Trochilidae	Lophornis	magnificus	LC			Taxon assumed at least partially nectarivorous - see Methods												X
Bird	Trochilidae	Lophornis	ornatus	LC			Taxon assumed at least partially nectarivorous - see Methods				X								X
Bird	Trochilidae	Lophornis	pavoninus	LC			Taxon assumed at least partially nectarivorous - see Methods												X
Bird	Trochilidae	Lophornis	stictolophus	LC			Taxon assumed at least partially nectarivorous - see Methods												X
Bird	Trochilidae	Mellisuga	helenae	NT			Taxon assumed at least partially nectarivorous - see Methods				X
Bird	Trochilidae	Mellisuga	minima	LC			Taxon assumed at least partially nectarivorous - see Methods				X
Bird	Trochilidae	Metallura	aeneocauda	LC			Taxon assumed at least partially nectarivorous - see Methods												X
Bird	Trochilidae	Metallura	baroni	EN			Taxon assumed at least partially nectarivorous - see Methods												X
Bird	Trochilidae	Metallura	eupogon	LC			Taxon assumed at least partially nectarivorous - see Methods												X
Bird	Trochilidae	Metallura	iracunda	EN			Taxon assumed at least partially nectarivorous - see Methods												X
Bird	Trochilidae	Metallura	odomae	NT			Taxon assumed at least partially nectarivorous - see Methods												X
Bird	Trochilidae	Metallura	phoebe	LC			Taxon assumed at least partially nectarivorous - see Methods												X
Bird	Trochilidae	Metallura	theresiae	LC			Taxon assumed at least partially nectarivorous - see Methods												X
Bird	Trochilidae	Metallura	tyrianthina	LC			Taxon assumed at least partially nectarivorous - see Methods												X
Bird	Trochilidae	Metallura	williami	LC			Taxon assumed at least partially nectarivorous - see Methods												X
Bird	Trochilidae	Microchera	albocoronata	LC			Taxon assumed at least partially nectarivorous - see Methods							X
Bird	Trochilidae	Microstilbon	burmeisteri	LC			Taxon assumed at least partially nectarivorous - see Methods												X
Bird	Trochilidae	Myrmia	micrura	LC			Taxon assumed at least partially nectarivorous - see Methods												X
Bird	Trochilidae	Myrtis	fanny	LC			Taxon assumed at least partially nectarivorous - see Methods												X
Bird	Trochilidae	Ocreatus	underwoodii	LC			Taxon assumed at least partially nectarivorous - see Methods												X
Bird	Trochilidae	Opisthoprora	euryptera	LC			Taxon assumed at least partially nectarivorous - see Methods												X
Bird	Trochilidae	Oreonympha	nobilis	LC			Taxon assumed at least partially nectarivorous - see Methods												X
Bird	Trochilidae	Oreopyra	hemileucus	LC			Taxon assumed at least partially nectarivorous - see Methods							X
Bird	Trochilidae	Oreotrochilus	adela	NT			Taxon assumed at least partially nectarivorous - see Methods												X
Bird	Trochilidae	Oreotrochilus	chimborazo	LC			Taxon assumed at least partially nectarivorous - see Methods												X
Bird	Trochilidae	Oreotrochilus	estella	LC			Taxon assumed at least partially nectarivorous - see Methods												X
Bird	Trochilidae	Oreotrochilus	leucopleurus	LC			Taxon assumed at least partially nectarivorous - see Methods												X
Bird	Trochilidae	Oreotrochilus	melanogaster	LC			Taxon assumed at least partially nectarivorous - see Methods												X
Bird	Trochilidae	Oreotrochilus	stolzmanni	NE, but LC is likely since the speces was "the most common observed" foraging for the nectar of a particular plant species by Salinas et al. 2007.			Taxon assumed at least partially nectarivorous - see Methods												X
Bird	Trochilidae	Orthorhyncus	cristatus	LC			Taxon assumed at least partially nectarivorous - see Methods				X	X
Bird	Trochilidae	Oxypogon	guerinii	LC			Taxon assumed at least partially nectarivorous - see Methods												X
Bird	Trochilidae	Panterpe	insignis	LC			Taxon assumed at least partially nectarivorous - see Methods							X
Bird	Trochilidae	Patagona	gigas	LC			Taxon assumed at least partially nectarivorous - see Methods												X
Bird	Trochilidae	Phaeochroa	cuvierii	LC			Taxon assumed at least partially nectarivorous - see Methods							X					X
Bird	Trochilidae	Phlogophilus	harterti	NT			Taxon assumed at least partially nectarivorous - see Methods												X
Bird	Trochilidae	Phlogophilus	hemileucurus	NT			Taxon assumed at least partially nectarivorous - see Methods												X
Bird	Trochilidae	Amazilia	amabilis	LC			Taxon assumed at least partially nectarivorous - see Methods							X					X
Bird	Trochilidae	Amazilia	boucardi	EN			Taxon assumed at least partially nectarivorous - see Methods							X
Bird	Trochilidae	Amazilia	decora	LC			Taxon assumed at least partially nectarivorous - see Methods							X
Bird	Trochilidae	Amazilia	fimbriata	LC			Taxon assumed at least partially nectarivorous - see Methods												X
Bird	Trochilidae	Amazilia	lactea	LC			Taxon assumed at least partially nectarivorous - see Methods												X
Bird	Trochilidae	Amazilia	rosenbergi	LC			Taxon assumed at least partially nectarivorous - see Methods												X
Bird	Trochilidae	Polyonymus	caroli	LC			Taxon assumed at least partially nectarivorous - see Methods												X
Bird	Trochilidae	Polytmus	guainumbi	LC			Taxon assumed at least partially nectarivorous - see Methods				X								X
Bird	Trochilidae	Polytmus	milleri	LC			Taxon assumed at least partially nectarivorous - see Methods												X
Bird	Trochilidae	Polytmus	theresiae	LC			Taxon assumed at least partially nectarivorous - see Methods												X
Bird	Trochilidae	Pterophanes	cyanopterus	LC			Taxon assumed at least partially nectarivorous - see Methods												X
Bird	Trochilidae	Ramphomicron	dorsale	LC			Taxon assumed at least partially nectarivorous - see Methods												X
Bird	Trochilidae	Ramphomicron	microrhynchum	LC			Taxon assumed at least partially nectarivorous - see Methods												X
Bird	Trochilidae	Rhodopis	vesper	LC			Taxon assumed at least partially nectarivorous - see Methods												X
Bird	Trochilidae	Sappho	sparganura	LC			Taxon assumed at least partially nectarivorous - see Methods												X
Bird	Trochilidae	Amazilia	beryllina	LC			Taxon assumed at least partially nectarivorous - see Methods							X		X
Bird	Trochilidae	Amazilia	cyanifrons	LC			Taxon assumed at least partially nectarivorous - see Methods							X					X
Bird	Trochilidae	Amazilia	cyanura	LC			Taxon assumed at least partially nectarivorous - see Methods							X
Bird	Trochilidae	Amazilia	edward	LC			Taxon assumed at least partially nectarivorous - see Methods							X
Bird	Trochilidae	Amazilia	saucerrottei	LC			Taxon assumed at least partially nectarivorous - see Methods							X					X
Bird	Trochilidae	Amazilia	tobaci	LC			Taxon assumed at least partially nectarivorous - see Methods				X								X
Bird	Trochilidae	Amazilia	viridigaster	LC			Taxon assumed at least partially nectarivorous - see Methods												X
Bird	Trochilidae	Schistes	geoffroyi	LC			Taxon assumed at least partially nectarivorous - see Methods												X
Bird	Trochilidae	Selasphorus	ardens	VU			Taxon assumed at least partially nectarivorous - see Methods							X
Bird	Trochilidae	Selasphorus	flammula	LC			Taxon assumed at least partially nectarivorous - see Methods							X
Bird	Trochilidae	Selasphorus	platycercus	LC			Taxon assumed at least partially nectarivorous - see Methods							X		X
Bird	Trochilidae	Selasphorus	rufus	LC			Taxon assumed at least partially nectarivorous - see Methods				X			X		X
Bird	Trochilidae	Selasphorus	sasin	LC			Taxon assumed at least partially nectarivorous - see Methods							X		X
Bird	Trochilidae	Selasphorus	scintilla	LC			Taxon assumed at least partially nectarivorous - see Methods							X
Bird	Trochilidae	Sephanoides	fernandensis	CR			Taxon assumed at least partially nectarivorous - see Methods												X
Bird	Trochilidae	Sephanoides	sephaniodes	LC			Taxon assumed at least partially nectarivorous - see Methods												X
Bird	Trochilidae	Stellula	calliope	LC			Taxon assumed at least partially nectarivorous - see Methods							X		X
Bird	Trochilidae	Stephanoxis	lalandi	LC			Taxon assumed at least partially nectarivorous - see Methods												X
Bird	Trochilidae	Sternoclyta	cyanopectus	LC			Taxon assumed at least partially nectarivorous - see Methods												X
Bird	Trochilidae	Taphrolesbia	griseiventris	EN			Taxon assumed at least partially nectarivorous - see Methods												X
Bird	Trochilidae	Taphrospilus	hypostictus	LC			Taxon assumed at least partially nectarivorous - see Methods												X
Bird	Trochilidae	Thalurania	colombica	LC			Taxon assumed at least partially nectarivorous - see Methods							X					X
Bird	Trochilidae	Thalurania	fannyi	LC			Taxon assumed at least partially nectarivorous - see Methods							X					X
Bird	Trochilidae	Thalurania	furcata	LC			Taxon assumed at least partially nectarivorous - see Methods												X
Bird	Trochilidae	Thalurania	glaucopis	LC			Taxon assumed at least partially nectarivorous - see Methods												X
Bird	Trochilidae	Thalurania	ridgwayi	VU			Taxon assumed at least partially nectarivorous - see Methods							X
Bird	Trochilidae	Thalurania	watertonii	NT			Taxon assumed at least partially nectarivorous - see Methods												X
Bird	Trochilidae	Thaumastura	cora	LC			Taxon assumed at least partially nectarivorous - see Methods												X
Bird	Trochilidae	Tilmatura	dupontii	LC			Taxon assumed at least partially nectarivorous - see Methods							X
Bird	Trochilidae	Topaza	pella	LC			Taxon assumed at least partially nectarivorous - see Methods												X
Bird	Trochilidae	Topaza	pyra	LC			Taxon assumed at least partially nectarivorous - see Methods												X
Bird	Trochilidae	Trochilus	polytmus	LC			Taxon assumed at least partially nectarivorous - see Methods				X
Bird	Trochilidae	Trochilus	scitulus	LC			Taxon assumed at least partially nectarivorous - see Methods				X
Bird	Trochilidae	Urochroa	bougueri	LC			Taxon assumed at least partially nectarivorous - see Methods												X
Bird	Trochilidae	Urosticte	benjamini	LC			Taxon assumed at least partially nectarivorous - see Methods												X
Bird	Trochilidae	Urosticte	ruficrissa	LC			Taxon assumed at least partially nectarivorous - see Methods												X
Bird		Campylorhynchus	bruneicapillus	LC			Rocca and Sazima 2010							x		X
Bird		Campylorhynchus	jocosus	LC			Rocca and Sazima 2010							X
Bird		Campylorhynchus	rufinucha	LC			Rocca and Sazima 2010							X
Bird		Campylorhynchus	turdinus	LC			Rocca and Sazima 2010												X
Bird		Campylorhynchus	zonatus	LC			Toledo 1977							X					X
Bird		Turdus	amaurochalinus	LC			Rocca and Sazima 2010												X
Bird		Turdus	assimilis	LC			Rocca and Sazima 2010							X		X			X
Bird		Turdus	rufopalliatus	LC			Rocca and Sazima 2010							X		X
Bird		Anairetes	parulus	LC			Smith-Ramirez and Armesto 2003												X
Bird		Elaenia	albiceps	LC			Rozzi and Massardo 2010												X
Bird		Elaenia	chiriquensis	LC			Rocca and Sazima 2010				X	X		X					X
Bird		Elaenia	flavogaster	LC			Rocca and Sazima 2010				X			X					X
Bird		Elaenia	mesoleuca	LC			Rocca and Sazima 2010												X
Bird		Elaenia	parvirostris	LC			Rocca and Sazima 2010				X	X							X
Bird		Elaenia	ridleyana	VU			Sazima et al 2009												X
Bird		Machetornis	rixosa	LC			Rocca and Sazima 2010				X			X					X
Bird		Pitangus	sulphuratus	LC			Rocca and Sazima 2010			X	X			X		X			X
Bird		Vireo	gracilirostris	NT			Rocca and Sazima 2010												X
Bird		Vireo	hypochryseus	LC			Rocca and Sazima 2010							X
Bird	Zosteropidae	Lophozosterops	javanicus	LC			del Hoyo et al 2011													X
Bird		Rukia	longirostra	NT			IUCN Red List 2010											X
Bird		Zosterops	borbonicus	LC			Moreau et al 1969														X
Bird		Zosterops	japonicus	LC			Moreau et al 1969					X				X	X			X		X
Bird		Zosterops	lateralis	LC			Moreau et al 1969											X
Bird		Zosterops	montanus	LC			Moreau et al 1969													X
Bird		Zosterops	natalis	VU			Moreau et al 1969											X
Bird		Zosterops	olivaceus	LC			Moreau et al 1969														X
Bird		Zosterops	pallidus	LC			Moreau et al 1969														X
Bird		Zosterops	palpebrosus	LC			Moreau et al 1969					X								X		X
Lizard		Ailuronyx	seychellensis	LC			J. Olesen, pers. comm.														X
Lizard		Christinus	guentheri	VU			J. Olesen, pers. comm.											X
Lizard		Hoplodactylus	duvauceli	LC			J. Olesen, pers. comm.											X
Lizard		Hoplodactylus	granulatus	LC			J. Olesen, pers. comm.											X
Lizard		Hoplodactylus	maculatus	LC			J. Olesen, pers. comm.											X
Lizard		Hoplodactylus	pacificus	NT			J. Olesen, pers. comm.											X
Lizard		Naultinus	grayi	NT			J. Olesen, pers. comm.											X
Lizard		Phelsuma	abbotti	LC			J. Olesen, pers. comm.														X
Lizard		Phelsuma	astriata	LC			J. Olesen, pers. comm.														X
Lizard		Phelsuma	borbonica	LC			J. Olesen, pers. comm.														X
Lizard		Phelsuma	cepediana	LC			J. Olesen, pers. comm.														X
Lizard		Phelsuma	guentheri	EN			J. Olesen, pers. comm.														X
Lizard		Phelsuma	inexpectata	EN			J. Olesen, pers. comm.														X
Lizard		Phelsuma	laticauda	LC			J. Olesen, pers. comm.														X
Lizard		Phelsuma	madagascariensis grandis	LC			J. Olesen, pers. comm.														X
Lizard		Phelsuma	modesta	LC			J. Olesen, pers. comm.														X
Lizard		Phelsuma	ornata	LC			J. Olesen, pers. comm.														X
Lizard		Phelsuma	sundbergi	LC			J. Olesen, pers. comm.														X
Lizard		Rhacodactylus	auriculatus	LC			J. Olesen, pers. comm.											X
Lizard		Amblyrhynchus	subcristatus	LC			J. Olesen, pers. comm.												X
Lizard		Gallotia	atlantica	LC			J. Olesen, pers. comm.						X
Lizard		Gallotia	caesaris	LC			J. Olesen, pers. comm.						X
Lizard		Gallotia	galloti	LC			J. Olesen, pers. comm.						X
Lizard		Lacerta	dugesii	LC			J. Olesen, pers. comm.						X
Lizard		Podarcis	lilfordi	EN			J. Olesen, pers. comm.						X
Lizard		Podarcis	muralis	LC			J. Olesen, pers. comm.						X
Lizard		Podarcis	pityusensis	NT			J. Olesen, pers. comm.						X
Lizard		Podarcis	siculus	LC			J. Olesen, pers. comm.						X
Lizard		Anolis	aeneus	LC			J. Olesen, pers. comm.				X
Lizard		Anolis	carolinensis	LC			J. Olesen, pers. comm.				X					X
Lizard		Leiolopisma	telfairii	VU			J. Olesen, pers. comm.														X
Lizard		Mabuya	altantica	LC			J. Olesen, pers. comm.												X
Lizard		Niveoscincus	microlepidotus	LC			J. Olesen, pers. comm.											X
Lizard		Niveoscincus	orocryptus	LC			J. Olesen, pers. comm.											X
Lizard		Cnemidophorus	murinus	LC			J. Olesen, pers. comm.												X
Mammal		Petaurus	australis	LC			Goldingay 1990											X
Mammal		Petaurus	breviceps	LC			Howard 1989											X		X
Mammal		Petaurus	norfolcensis	LC			Ree and Bennett 2003											X
Mammal		Petaurus	gracilis	EN			Jackson 2001											X
Mammal		Antechinus	stuartii	LC			Goldingay et al 1991											X
Mammal		Parantechinus	apicalis	EN			Wolfe et al 2000											X
Mammal		Antechinus	flavipes	LC			Pupo et al 2000											X
Mammal		Antechinus	swainsonii	LC			Goldingay 2000											X
Mammal		Phascogale	tapoatafa	NT			Scarff et al 1998											X
Mammal		Cercartetus	nanus	LC			Turner 1984											X
Mammal		Cercartetus	concinnus	LC			Pestell and Petit 2008											X
Mammal		Cercartetus	lepidus	LC			Ward 1992											X
Mammal		Acrobates	pygmaeus	LC			Turner 1984											X
Mammal		Tarsipes	rostratus	LC			Richardson et al 1986											X
Mammal		Caluromys	derbianus	LC			Steiner 1981							X					X
Mammal		Caluromysiops	irrupta	LC			Janson et al 1981												X
Mammal		Didelphis	marsupialis	LC			Vieira and de Carvalho Okano 1996				X			X					X
Mammal		Caluromys	lanatus	LC			Gribel 1988												X
Mammal		Rattus	fuscipes	LC			Goldingay et al 1987											X
Mammal		Rattus	lutreolus	LC			Hackett and Goldingay 2001											X
Mammal		Rattus	rattus	LC			Devy and Davidar 2003						X		X		X	X		X	X
Mammal		Rattus	tiomanicus	LC			Wiens et al 2008													X
Mammal		Rhabdomys	pumilio	LC			Letten and Midgley 2009														X
Mammal		Acomys	subspinosus	LC			Turner et al 2011														X
Mammal		Aethomys	namaquensis	LC			Johnson et al 2006														X
Mammal		Myomyscus	verreauxi	LC			Biccard and Midgley 2009														X
Mammal		Mus	minutoides	LC			Johnson et al 2001														X
Mammal		Gerbillurus	paeba	LC			Johnson et al 2001														X
Mammal		Desmodillus	auricularis	LC			Johnson et al 2001														X
Mammal		Lenothrix	canus	LC			Wiens et al 2008													X
Mammal	Rodentia	Niviventer	brahma	LC			Nowak 1999; all members of taxon assumed to disperse at least some seeds					X								X
Mammal		Graomys	griseoflavus	LC			Cocucci and Sersik 1998												X
Mammal		Peromyscus	mexicanus	LC			Mitchell 1989							X
Mammal		Ratufa	indica	LC			Mansoor et al 2009													X
Mammal		Petaurista	petaurista	LC			Momose et al 1998					X								X		X
Mammal		Callosciurus	notatus	LC			Wiens et al 2008													X
Mammal		Platacanthomys	lasiurus	VU			Ganesh 2006													X
Mammal		Cercopithecus	ascanius	LC			Cords 1986														X
Mammal	Primates	Cercopithecus	pogonias	LC			Nowak 1999														X
Mammal	Primates	Allenopithecus	nigroviridis	LC			Nowak 1999														X
Mammal		Lophocebus	aterrimus	NT			IUCN Red List 2010														X
Mammal		Macaca	silenus	EN			Kurup and Kumar 1993													X
Mammal		Nycticebus	coucang	VU			Wiens and Zitzmann 2003													X
Mammal		Otolemur	crassicaudatus	LC			Ejidike and Okosodo 2007														X
Mammal		Varecia	variegata	CR			Kress 1993														X
Mammal		Eulemur	mongoz	VU			Curtis and Zaramody 1998														X
Mammal		Lemur	catta	NT			Britt 2000														X
Mammal		Varecia	rubra	EN			Britt and Iambana 2003														X
Mammal	Primates	Eulemur	albifrons	VU			Nowak 1999														X
Mammal		Eulemur	coronatus	VU			Muchlinski and Perry 2011														X
Mammal		Eulemur	fulvus	NT			Muchlinski and Perry 2011														X
Mammal		Eulemur	rubriventer	VU			Overdorff 1992														X
Mammal		Callithrix	flaviceps	EN			Ferrari and Strier 1992												X
Mammal		Saguinus	mystax	LC			Garber 1988												X
Mammal		Saguinus	fuscicollis	LC			Garber 1988												X
Mammal		Saguinus	imperator	LC			Janson et al 1981												X
Mammal		Cebuella	pygmaea	LC			Townsend 2001												X
Mammal		Leontopithecus	chrysopygus	EN			Passos and Keuroghlian 1999												X
Mammal		Leontopithecus	rosalia	EN			Dietz et al 1994												X
Mammal		Alouatta	caraya	LC			Pave et al 2009												X
Mammal		Cebus	capucinus	LC			Galetti and Pedroni 1994							X					X
Mammal	Primates	Saimiri	oerstedii	VU			Nowak 1999							X
Mammal		Cebus	apella	LC			de Assumpção 1981												X
Mammal		Cebus	albifrons	LC			Janson et al 1981				X								X
Mammal		Saimiri	sciureus	LC			Stone 2007												X
Mammal		Microcebus	murinus	LC			Radespiel and Zimmerman 2001														X
Mammal		Mirza	coquereli	NT			Birkinshaw and Colquhoun 1998														X
Mammal		Cheirogaleus	major	LC			Lahann 2007														X
Mammal		Cheirogaleus	medius	LC			Sheine and Kay 1977														X
Mammal		Phaner	furcifer	LC			Schülke 2003														X
Mammal		Aotus	trivirgatus	LC			Wright 1989												X
Mammal		Brachyteles	arachnoides	EN			Ferrari and Strier 1992												X
Mammal		Brachyteles	hypoxanthus	CR			Mourthe et al 2008												X
Mammal		Ateles	paniscus	VU			Janson et al 1981												X
Mammal		Tupaia	glis	LC			Wiens et al 2008													X
Mammal		Ptilocercus	lowii	LC			Wiens et al 2008													X
Mammal		Genetta	tigrina	LC			Lack 1978														X
Mammal		Paradoxurus	jerdoni	LC			Ganesh and Davidar 1997													X
Mammal		Potos	flavus	LC			Janson et al 1981							X					X
Mammal		Bassaricyon	alleni	LC			Janson et al 1981												X
Mammal		Elephantulus	edwardii	LC			Wester 2010														X

## Sheet: Extinct poll
Class			Genus	Species	Red List
Pteropodidae	Pteropodinae		Pteropus	allenorum	EX
Pteropodidae	Pteropodinae		Pteropus	subniger	EX
Pteropodidae	Pteropodinae		Pteropus	tokudae	EX
birds			Ciridops	anna	EX
birds			Ciridops	tenax	EX
birds			Drepanis	funerea	EX
birds			Drepanis	pacifica	EX
birds			Hemignathus	ellisianus	EX
birds			Hemignathus	lanaiensis	EX
birds			Hemignathus	obscurus	EX
birds			Hemignathus	sagittirostris	EX
birds			Hemignathus	stejnegeri	EX
birds			Hemignathus	upupirostris	EX
birds			Hemignathus	vorpalis	EX
birds			Anthornis	melanocephala	EX
birds			Chaetoptila	angustipluma	EX
birds			Moho	apicalis	EX
birds			Moho	bishopi	EX
birds			Moho	braccatus	EX
birds			Moho	nobilis	EX
birds			Vini	sinotoi	EX
birds			Vini	vidivici	EX
birds			Chlorostilbon	bracei	EX
birds			Chlorostilbon	elegans	EX

## Sheet: Lit Cited
Amaral, M.F., and Macedo, R.H.F. (2003). Breeding patterns and habitat use in the endemic Curl-crested Jay of central Brazil. Journal of Field Ornithology 74, 331–340.
Arita, H.T., and Santos-del-Prado, K. (1999). Conservation Biology of Nectar-Feeding Bats in Mexico. Journal of Mammalogy 80, 31–41.
Arkins, A.M., Winnington, A.P., Anderson, S., and Clout, M.N. (1999). Diet and nectarivorous foraging behaviour of the short-tailed bat (Mystacina tuberculata). Journal of Zoology 247, 183–187.
de Assumpção, C. T. 1981. Cebus apella and Brachyteles arachnoides (Cebidae) as potential pollinators of Mabea fistulifera (Euphorbiaceae). Journal of Mammalogy 62:386-388.
Baker, H.G., and Harris, B.J. (1957). The pollination of Parkia by bats and its attendant evolutionary problems. Evolution 449–460.
Barboza, P.S., and Hume, I.D. (1992). Digestive tract morphology and digestion in the wombats (Marsupialia: Vombatidae). Journal of Comparative Physiology B: Biochemical, Systemic, and Environmental Physiology 162, 552–560.
BASS, D.A. (1990). Dispersal of an introduced shrub (Crataegus monogyna) by the Brush-tailed Possum (Trichosurus vulpecula). Australian Journal of Ecology 15, 227–229.
Beehler, B. (1980). A comparison of avian foraging at flowering trees in Panama and New Guinea. The Wilson Bulletin 92, 513–519.
Beehler, B.M. (1994). Canopy-dwelling honeyeater aggressively defends terrestrial nectar resource. Biotropica 26, 459–461.
Bell, H.L. (1984). A bird community of lowland rainforest in New Guinea. 6. Foraging ecology and community structure of the avifauna. Emu 84, 142–158.
Bennett, A., and Baxter, B. (1989). Diet of the Long-Nosed Potoroo, Potorous-Tridactylus (Marsupialia, Potoroidae), in Southwestern Victoria. Wildl. Res. 16, 263–271.
Bernardello, L., Galetto, L., and Rodriguez, I.G. (1994). Reproductive biology, variability of nectar features and pollination of Combretum fruticosum (Combretaceae) in Argentina. Botanical Journal of the Linnean Society 114, 293–308.
Biccard, A., and Midgley, J.J. (2009). Rodent pollination in Protea nana. South African Journal of Botany 75, 720–725.
Birkinshaw, C.R., and Colquhoun, I. (1998). Pollination of Ravenala madagascariensis and Parkia madagascariensis by Eulemur macaco in Madagascar. Folia Primatologica 69, 252–259.
Birt, P.K. (2011). Mutualistic interactions between the nectar-feeding little red flying-fox Pteropus scapulatus (Chiroptera: Pteropodidae) and flowering eucalypts (Myrtaceae): habitat utilisation and pollination.
Botes, C., Johnson, S.D., and Cowling, R.M. (2008). Coexistence of succulent tree aloes: partitioning of bird pollinators by floral traits and flowering phenology. Oikos 117, 875–882.
Britt, A. (2000). Diet and Feeding Behaviour of the Black-and-White Ruffed Lemur (Varecia variegata variegata) in the Betampona Reserve, Eastern Madagascar. Folia Primatologica 71, 133–141.
Britt, A., and Iambana, B.R. (2003). Can Captive-Bred &lt;i&gt;Varecia variegata variegata&lt;/i&gt; Adapt to a Natural Diet on Release to the Wild? International Journal of Primatology 24, 987–1005.
Brown, E.D., and Hopkins, M.J.G. (2002). Tests of disperser specificity between frugivorous birds and rainforest fruits in New Guinea. Emu 102, 137–146.
Brown, M., Downs, C.T., and Johnson, S.D. (2010). Sugar preferences of a generalist nonpasserine flower visitor, the African speckled mousebird (Colius striatus). The Auk 127, 781–786.
Bumrungsri, S., Harbit, A., Benzie, C., Carmouche, K., Sridith, K., and Racey, P. (2010). The pollination ecology of two species of Parkia (Mimosaceae) in southern Thailand. Journal of Tropical Ecology 24, 467.
Búrquez, A. (1989). Blue Tits, Parus caeruleus, as Pollinators of the Crown Imperial, Fritillaria Imperialis, in Britain. Oikos 335–340.
Carstens, B.C., Lundrigan, B.L., and Myers, P. (2002). A Phylogeny of the Neotropical nectar-feeding bats (Chiroptera: Phyllostomidae) based on morphological and molecular data. Journal of Mammalian Evolution 9, 23–53.
Carstensen, D.W., and Olesen, J.M. (2009). Wallacea and its nectarivorous birds: nestedness and modules. Journal of Biogeography 36, 1540–1550.
Cecere, J. G., F. Spina, S. Jenni-Eiermann, and L. Boitani. 2011. Nectar: an energy drink used by European songbirds during spring migration. Journal of Ornithology 152:923-931.
Centeno, J.A.S. (2005). INSIGHT INTO THE NECTAR FEEDING BATS OF PUERTO RICO: EROPHYLLA SEZEKORNÏ Ä № MONOPHYLLUS REDMANI. FOCUS 4, 25–31.
Cheke, R.A., Mann, C.F., and Allen, R. (2001). Sunbirds: a guide to the sunbirds, flowerpeckers, spiderhunters and sugarbirds of the world (Christopher Helm Publishers, Incorporated).
Churchill, S. 1998. Pteropodidae Australian Bats. New Holland Publishers, Sydney, pp 72–93.
Cocucci, A.A., and Sérsic, A.N. (1998). Evidence of rodent pollination in&lt;i&gt;Cajophora coronata&lt;/i&gt; (&lt;i&gt;Loasaceae&lt;/i&gt;). Plant Systematics and Evolution 211, 113–128.
Cole, F.R., and Wilson, D.E. (2006). Leptonycteris yerbabuenae. Mammalian Species 1–7.
Collins, B.G., and Clow, H. (1978). Feeding behaviour and energetics of the Western Spinebill, Acanthorhynchus superciliosis (Aves: Meliphagidae). Australian Journal of Zoology 26, 269–277.
Collins, B.G., Newland, C., and Briffa, P. (1984). Nectar utilization and pollination by Australian honeyeaters and insects visiting Calothamnus quadrifidus (Myrtaceae). Australian Journal of Ecology 9, 353–365.
Cords, M. (1986). Interspecific and Intraspecific Variation in Diet of Two Forest Guenons, Cercopithecus ascanius and C. mitis. Journal of Animal Ecology 55, 811–827.
Cox, P.A. (1984). Chiropterophily and ornithophily inFreycinetia (Pandanaceae) in Samoa. Plant Systematics and Evolution 144, 277–290.
Cox, P.A., Elmqvist, T., Pierson, E.D., and Rainey, W.E. (1991). Flying foxes as strong interactors in South Pacific island ecosystems: a conservation hypothesis. Conservation Biology 5, 448–454.
Curtis, D.J., and Zaramody, A. (1998). Group Size, Home Range Use, and Seasonal Variation in the Ecology of &lt;i&gt;Eulemur mongoz&lt;/i&gt; International Journal of Primatology 19, 811–835.
Dalsgaard, B. (2011). NECTAR-FEEDING AND POLLINATION BY THE CUBAN GREEN WOODPECKER (XIPHIDIOPICUS PERCUSSUS) IN THE WEST INDIES. ORNITOLOGIA NEOTROPICAL 22, 447–451.
del Hoyo J, Elliott A, Sargatal J (2011) Handbook of the birds of the world, Vols. 1-16. Barcelona: Lynx Edicions.
Devy, M.S., and Davidar, P. (2003). Pollination systems of trees in Kakachi, a mid-elevation wet evergreen forest in Western Ghats, India. Am. J. Bot. 90, 650–657.
Diamond, J.M. 1982. Mimicry of friarbirds by orioles. The Auk 99, 187–196.
Dietz, J.M., Baker, A.J., and Miglioretti, D. (1994). Seasonal variation in reproduction, juvenile growth, and adult body mass in golden lion tamarins (Leontopithecus rosalia). American Journal of Primatology 34, 115–132.
Driskell, A.C., and Christidis, L. (2004). Phylogeny and evolution of the Australo-Papuan honeyeaters (Passeriformes, Meliphagidae). Molecular Phylogenetics and Evolution 31, 943–960.
Driskell, A., L. Christidis, B. J. Gill, W. E. Boles, F. K. Barker, and N. W. Longmore. 2007. A new endemic family of New Zealand passerine birds: adding heat to a biodiversity hotspot. Australian Journal of Zoology 55:73-78.
Ejidike, B., and Okosodo, F. (2007). Food and feeding habits of the thick-tailed galago (Otelemur crassicaudatus) in Okomu National Park, Edo State. Journal of Fisheries International 2, 231–233.
Elmqvist, T., Cox, P.A., Rainey, W.E., and Pierson, E.D. (1992). Restricted pollination on oceanic islands: pollination of Ceiba pentandra by flying foxes in Samoa. Biotropica 15–23.
Entwistle, A., and Corp, N. (1997). The diet of Pteropus voeltzkowi, an endangered fruit bat endemic to Pemba Island, Tanzania. African Journal of Ecology 35, 351–360.
Fa, J.E., and Purvis, A. (1997). Body Size, Diet and Population Density in Afrotropical Forest Mammals: A Comparison with Neotropical Species. Journal of Animal Ecology 66, 98–112.
Feare, C. (1993). Nectar feeding by European starlings. Wilson Bulletin 105, 194.
Feinsinger, P., Linhart, Y.B., Swarm, L.A., and Wolfe, J.A. (1979). Aspects of the pollination biology of three Erythrina species on Trinidad and Tobago. Annals of the Missouri Botanical Garden 451–471.
Ferrari, S.F., and Strier, K.B. (1992). Exploitation of Mabea fistulifera nectar by marmosets ( Callithrix flaviceps) and muriquis ( Brachyteles arachnoides) in south-east Brazil. Journal of Tropical Ecology 8, 225–239.
Fieweger, E., and Giraud, S. Atelocynus microtis.
Fisk, L.H., and Steen, D.A. (1976). Additional exploiters of nectar. The Condor 78, 269–271.
Fleischer, R.C., James, H.F., and Olson, S.L. (2008). Convergent evolution of Hawaiian and Australo-Pacific honeyeaters from distant songbird ancestors. Current Biology 18, 1927–1931.
Fleming, T.H., Geiselman, C., and Kress, W.J. (2009). The evolution of bat pollination: a phylogenetic perspective. Ann Bot 104, 1017–1043.
Ford, H., Davis, W.E., Debus, S., Ley, A., Recher, H., and Williams, B. (1993). Foraging and Aggressive Behavior of the Regent Honeyeater Xanthomyza phrygia in Northern New South Wales. Emu 93, 277–281.
Ford, H.A. (1985). Nectarivory and pollination by birds in southern Australia and Europe. Oikos 127–131.
Ford, H.A. (1991). Coping with an erratic nectar source–eastern spinebills Acanthorhynchus tenuirostris at New England National Park. Emu 91, 53–56.
Ford, H.A. (2001). Why does the distribution of the Honeyeaters (Meliphagidae) conform so well to Wallace’s Line? Faunal and Floral Migrations and Evolution in SE Asia-Australasia 147.
Ford, H.A., and Paton, D.C. (1976). The value of insects and nectar to honeyeaters. Emu 76, 83–84.
Forshaw, J. M., and W. T. Cooper. 1981. Australian parrots. Lansdowne Editions: Melbourne. 300 pp.
França, F.G.R., and Braz, V. da S. (2011). Predation on the lizard Polychrus acutirostris (Squamata, Polychrotidae) by the curl-crested jay Cyanocorax cristatellus (Aves, Corvidae) in the Cerrado of Central Brazil. Biotemas 22, 243–245.
Franklin, D.C. (1997). The foraging behaviour of avian nectarivores in a monsoonal Australian woodland over a six-month period. Corella 21, 48–54.
Franklin, D.C., and Noske, R.A. (2000). Nectar sources used by birds in monsoonal north-western Australia: a regional survey. Australian Journal of Botany 48, 461–474.
Freeman, P.W. (1995). Nectarivorous feeding mechanisms in bats. Biological Journal of the Linnean Society 56, 439–463.
Freeman, P.W. (1998). Form, function, and evolution in skulls and teeth of bats.
Galetti, M., Laps, R., and Pizo, M.A. (2000). Frugivory by Toucans (Ramphastidae) at Two Altitudes in the Atlantic Forest of Brazil1. Biotropica 32, 842–850.
Ganesh, T., and Davidar, P. (1997). Flowering phenology and flower predation of Cullenia exarillata (Bombacaceae) by arboreal vertebrates in Western Ghats, India. Journal of Tropical Ecology 13, 459–468.
Ganesh, T., M. S. Devy. 2006. Interactions between non-flying mammals and flowers of Cullenia exarillata Robyns (Bombacaceae), a canopy tree from the wet forests of Western Ghats, India. Current Science 90:1674-1678.
Garber, P. (1988). Foraging Decisions During Nectar Feeding by Tamarin Monkeys (saguinus-Mystax and Saguinus-Fuscicollis, Callitrichidae, Primates) in Amazonian Peru. Biotropica 20, 100–106.
Gill, R.M.A., and Beardall, V. (2001). The impact of deer on woodlands: the effects of browsing and seed dispersal on vegetation structure and composition. Forestry 74, 209–218.
Gittleman, J.L., and Harvey, P.H. (1982). Carnivore home-range size, metabolic needs and ecology. Behavioral Ecology and Sociobiology 10, 57–63.
Goldingay, R., Carthew, S., and Whelan, R. (1987). Transfer of Banksia-Spinulosa Pollen by Mammals - Implications for Pollination. Aust. J. Zool. 35, 319–325.
Goldingay, R.L. (1990). The foraging behaviour of a nectar feeding marsupial, Petaurus australis. Oecologia 85, 191–199.
Goldingay, R.L. (2000). Small dasyurid marsupials–are they effective pollinators? Australian Journal of Zoology 48, 597–606.
Goldingay, R.L., Carthew, S.M., and Whelan, R.J. (1991). The Importance of Non-Flying Mammals in Pollination. Oikos 61, 79–87.
Goldingay, R.L., and Kavanagh, R.P. (1993). Home-range estimates and habitat of the yellow-bellied glider (Petaurus australis) at Waratah Creek, New South Wales. Wildlife Research 20, 387–403.
González, A.M. Dominica, Lesser Antilles. Island Biology Island Biology 110.
González-Gómez, P.L., and Valdivia, C.E. (2005). Direct and Indirect Effects of Nectar Robbing on the Pollinating Behavior of Patagona gigas (Trochilidae) 1. Biotropica 37, 693–696.
Gould, E. (1978). Foraging behavior of Malaysian nectar-feeding bats. Biotropica 184–193.
Graae, B.J., Pagh, S., and Bruun, H.H. (2004). An Experimental Evaluation of the Arctic Fox (Alopex Iagopus) as a Seed Disperser. Arctic, Antarctic, and Alpine Research 36, 468–473.
Greeff, J.M., and Whiting, M.J. (1999). Dispersal of Namaqua fig (Ficus cordata cordata) seeds by the Augrabies flat lizard (Platysaurus broadleyi). Journal of Herpetology 33, 328–330.
Gressler, E., Pizo, M.A., and Morellato, L.P.C. (2006). Pollination and seed dispersal of Brazilian Myrtaceae. Revista Brasileira De Botânica 29, 509–530.
Gribel, R. (1988). Visits of Caluromys lanatus (Didelphidae) to Flowers of Pseudobombax tomentosum (Bombacaceae): A Probable Case of Pollination by Marsupials in Central Brazil. Biotropica 20, 344–347.
Gryj, E., Rio, C.M. del, and Baker, I. (1990). Avian Pollination and Nectar Use in Combretum fruticosum (Loefl.). Biotropica 22, 266–271.
Hackett, D.J., and Goldingay, R.L. (2001). Pollination of Banksia spp. by non-flying mammals in north-eastern New South Wales. Aust. J. Bot. 49, 637–644.
Hart, J.A., and Hart, T.B. (1989). Ranging and feeding behaviour of okapi (Okapia johnstoni) in the Ituri Forest of Zaire: food limitation in a rainforest herbivore. In Symp. Zool. Soc. London, pp. 31–50.
Hawkins, C.E., and Racey, P.A. (2008). Food habits of an endangered carnivore, Cryptoprocta ferox, in the dry deciduous forests of western Madagascar. Journal of Mammalogy 89, 64–74.
Hayes, F.E., and Sewlal, J.A.N. (2004). The Amazon River as a dispersal barrier to passerine birds: effects of river width, habitat and taxonomy. Journal of Biogeography 31, 1809–1818.
Heideman, P., and Utzurrum, R. (2003). Seasonality and synchrony of reproduction in three species of nectarivorous Philippines bats. BMC Ecology 3, 11.
Helgen, K.M., Helgen, L.E., and Wilson, D.E. (2009). Pacific flying foxes (Mammalia: Chiroptera): two new species of Pteropus from Samoa, probably extinct. American Museum Novitates 1–37.
Horn MH, Correa SB, Parolin P, Pollux BJA, Anderson JT, et al. 2011. Seed dispersal by fishes in tropical and temperate fresh waters: the growing evidence. Acta Oecol 37: 561- 577.
Horner, M.A., Fleming, T.H., and Sahey, C.T. (1998). Foraging behaviour and energetics of a nectar-feeding bat, Leptonycteris curasoae (Chiroptera: Phyllostomidae). Journal of Zoology 244, 575–586.
Howell, D.J., and Hodgkin, N. (1976). Feeding adaptations in the hairs and tongues of nectar-feeding bats. Journal of Morphology 148, 329–336.
Irestedt, M., Jønsson, K.A., Fjelds\aa, J., Christidis, L., and Ericson, P.G.P. (2009). An unexpectedly long history of sexual selection in birds-of-paradise. BMC Evolutionary Biology 9, 235.
Irlbeck, N.A., and Hume, I.D. (2003). The role of Acacia in the diets of Australian marsupials? A review. Australian Mammalogy 25, 121–134.
Isacch, J.P. (2002). Nectarivorous feeding by Shiny Cowbirds: a complex feeding innovation. The Wilson Bulletin 114, 412–414.
Itino, T., Kato, M., and Hotta, M. (1991). Pollination ecology of the two wild bananas, Musa acuminata subsp. halabanensis and M. salaccensis: chiropterophily and ornithophily. Biotropica 151–158.
J Burns, K., J Hackett, S., and K Klein, N. (2003). Phylogenetic relationships of Neotropical honeycreepers and the evolution of feeding morphology. Journal of Avian Biology 34, 360–370.
Jackson, S.M. (2001). Foraging behaviour and food availability of the mahogany glider Petaurus gracilis (Petauridae: Marsupialia). Journal of Zoology 253, 1–13.
Janson, C. H., J. Terborgh, and L. H. Emmons. 1981. Non-flying mammals as pollinating agents in the Amazonian forest. Biotropica 13:1-6.
Jenkins, R.K.B., Racey, P.A., Andriafidison, D., Razafindrakoto, N., Razafimahatratra, E., Rabearivelo, A., Ratsimandresy, Z., Andrianandrasana, R.H., and Razafimanahaka, H.J. (2007). Not rare, but threatened: the endemic Madagascar flying fox Pteropus rufus in a fragmented landscape. Oryx 41, 263–271.
Johnson, S.A., Nicolson, S.W., and Jackson, S. (2006). Nectar Xylose Metabolism in a Rodent Pollinator (Aethomys namaquensis): Defining the Role of Gastrointestinal Microflora Using 14C‐Labeled Xylose. Physiological and Biochemical Zoology 79, 159–168.
Johnson, S.D., Pauw, A., and Midgley, J. (2001). Rodent pollination in the African lily Massonia depressa (Hyacinthaceae). Am. J. Bot. 88, 1768–1773.
Jones, D.P., and Kunz, T.H. (2000). Pteropus hypomelanus. Mammalian Species 1–6.
Jordano, P. (1983). Fig-seed predation and dispersal by birds. Biotropica 38–41.
Jordano, P. (1987). Frugivory, external morphology and digestive system in mediterranean sylviid warblers Sylvia spp. Ibis 129, 175–189.
Kato, M., and Kawakita, A. (2004). Plant-pollinator interactions in New Caledonia influenced by introduced honey bees. American Journal of Botany 91, 1814–1827.
Keast, A. (1967). Seasonal movements in the Australian honeyeaters (Meliphagidae) and their ecological significance. EMU 67, 159–209.
Keast, A. (1968). Competitive Interactions and the Evolution of Ecological Niches as Illustrated by the Australian Honeyeater Genus Melithreptus (Meliphagidae). Evolution 22, 762–784.
Kirsch, J.A.W., Lapointe, F.J., Givnish, T.J., and Sytsma, K.J. (1997). You aren’t (always) what you eat: evolution of nectar-feeding among Old World fruitbats (Megachiroptera: Pteropodidae). Molecular Evolution and Adaptive Radiation 313–330.
Kleiman, D.G. (1972). Social Behavior of the Maned Wolf (Chrysocyon brachyurus) and Bush Dog (Speothos venaticus): A Study in Contrast. Journal of Mammalogy 53, 791–806.
Koopman, K.F. (1957). Evolution in the genus Myzomela (Aves: Meliphagidae). The Auk 74, 49–72.
Kress, W. (1993). Coevolution of Plants and Animals - Pollination of Flowers by Primates. Curr. Sci. 65, 253–257.
Kurup, G., and Kumar, A. (1993). Time budget and activity patterns of the lion-tailed macaque (&lt;i&gt;Macaca silenus&lt;/i&gt;). International Journal of Primatology 14, 27–39.
Lack, A. (1978). The Ecology of the Flowers of the Savanna Tree Maranthes Polyandra and their Visitors, with Particular Reference to Bats. Journal of Ecology 66, 287–295.
Lahann, P. (2007). Feeding ecology and seed dispersal of sympatric cheirogaleid lemurs (Microcebus murinus, Cheirogaleus medius, Cheirogaleus major) in the littoral rainforest of south-east Madagascar. Journal of Zoology 271, 88–98.
Lammers, T.G., and Freeman, C.E. (1986). Ornithophily among the Hawaiian Lobelioideae (Campanulaceae): evidence from floral nectar sugar compositions. American Journal of Botany 1613–1619.
Law, B.S. (1994). Banksia nectar and pollen: dietary items affecting the abundance of the common blossom bat, Syconycteris australis, in southeastern Australia. Australian Journal of Ecology 19, 425–434.
Lebbin, D.J. (2006). Notes on birds consuming Guadua bamboo seeds. Ornitología Neotropical 17,.
Lepschi, B.J. (1997). Short Communication: Food of Some Birds in Southern Australia: Additions to Barker & Vestjens, Part 2. Emu 97, 84–87.
Letten, A.D., and Midgley, J.J. (2009). Rodent pollination in the Cape legume Liparia parva. Austral Ecology 34, 233–236.
Leveau, L.M. (2008). Dynamics of nectarivory in the House Sparrow in an urban environment. Ornitol Neotrop 19, 275–281.
Leveau, L.M., and Leveau, C.M. (2011). Nectarivorous feeding by the Bay-winged Cowbird (Agelaioides badius). Studies on Neotropical Fauna and Environment 46, 173–175.
Loiselle, B.A., Blendinger, P.G., Blake, J.G., and Ryder, T.B. (2007). Ecological redundancy in seed dispersal systems: a comparison between manakins (Aves: Pipridae) in two tropical forests. Seed Dispersal: Theory and Its Application in a Changing World. CABI, Wallingford 178–195.
[truncated: 117 more rows]
